# Supplementary material for: 1-Chloro­acetyl-3,3-dimethyl-2,6-di­phenyl­piperidin-4-one
Source: Acta Crystallogr Sect E Struct Rep Online. 2008 Sep 30;64(Pt 10):o2041. doi: 10.1107/S1600536808030985 (PMC2959297; doi:10.1107/S1600536808030985)
Supplement: Supplementary file 1 [file e-64-o2041-sup1.cif]

##############################################################################
###                                                                        ###
###        Electronic paper (Acta Crystallographica Section E)             ###
###                                                                        ###
##############################################################################
#                                                                            #
# This CIF contains the data in a paper accepted for publication in Acta     #
# Crystallographica Section E. It conforms to the requirements of Notes      #
# for Authors for Section E, and has been peer reviewed under the auspices   #
# of the IUCr Commission on Journals.                                        #
#                                                                            #
# Full details of the Crystallographic Information File format               #
# are given in the paper "The Crystallographic Information File (CIF):       #
# a New Standard Archive File for Crystallography" by S. R. Hall, F. H.      #
# Allen and I. D. Brown [Acta Cryst. (1991), A47, 655-685].                  #
#                                                                            #
# The current version of the core CIF dictionary is obtainable from          #
# ftp://ftp.iucr.org/pub/cif_core.dic. The current version number is 2.4.    #
#                                                                            #
# Software is freely available for graphical display of the structure(s) in  #
# this CIF.  For information consult the CIF home page http://www.iucr.org/  #
# cif/home.html                                                              #
#                                                                            #
# This file may be used for bona fide research purposes within the           #
# scientific community so long as proper attribution is given to the journal # 
# article from which it was obtained.                                        #
#                                                                            #
##############################################################################
                                             
data_I
_audit_creation_method     SHELXL97
_chemical_name_systematic
;
1-Chloroacetyl-3,3-dimethyl-2,6-diphenylpiperidin-4-one
;
_chemical_name_common     ?
_chemical_formula_moiety     'C21 H22 Cl N O2'
_chemical_formula_sum     'C21 H22 Cl N O2'
_chemical_formula_iupac     'C21 H22 Cl N O2'
_chemical_formula_weight     355.85
_chemical_melting_point     ?
_symmetry_cell_setting     monoclinic
_symmetry_space_group_name_H-M     'P 21/n'
_symmetry_space_group_name_Hall     '-P 2yn'
loop_
    _symmetry_equiv_pos_as_xyz
    'x, y, z'
    '-x+1/2, y+1/2, -z+1/2'
    '-x, -y, -z'
    'x-1/2, -y-1/2, z-1/2'
_cell_length_a     13.7005(3)
_cell_length_b     9.8735(2)
_cell_length_c     14.8960(3)
_cell_angle_alpha     90.00
_cell_angle_beta     112.7620(10)
_cell_angle_gamma     90.00
_cell_volume     1858.08(7)
_cell_formula_units_Z     4
_cell_measurement_reflns_used     4674
_cell_measurement_theta_min     2.54
_cell_measurement_theta_max     28.45
_cell_measurement_temperature     293(2)
_exptl_crystal_description     block
_exptl_crystal_colour     colourless
_exptl_crystal_size_max     0.32
_exptl_crystal_size_mid     0.26
_exptl_crystal_size_min     0.20
_exptl_crystal_density_diffrn     1.272
_exptl_crystal_density_meas     ?
_exptl_crystal_density_method     'not measured'
_exptl_crystal_F_000     752
_exptl_absorpt_coefficient_mu     0.219
_exptl_absorpt_correction_type     multi-scan
_exptl_absorpt_process_details     '(SADABS; Sheldrick, 2001)'
_exptl_absorpt_correction_T_min     0.8538
_exptl_absorpt_correction_T_max     0.9575
_exptl_special_details
;
;
_diffrn_ambient_temperature     293(2)
_diffrn_radiation_type     MoK\a
_diffrn_radiation_wavelength     0.71073
_diffrn_radiation_source     'fine-focus sealed tube'
_diffrn_radiation_monochromator     graphite
_diffrn_measurement_device_type     'Bruker Kappa APEXII area-detector'
_diffrn_measurement_method     '\w and \f scans'
_diffrn_detector_area_resol_mean     ?
_diffrn_reflns_number     22063
_diffrn_reflns_av_R_equivalents     0.0252
_diffrn_reflns_av_sigmaI/netI     0.0215
_diffrn_reflns_theta_min     2.54
_diffrn_reflns_theta_max     28.45
_diffrn_reflns_theta_full     25.00
_diffrn_measured_fraction_theta_max     0.999
_diffrn_measured_fraction_theta_full     1.000
_diffrn_reflns_limit_h_min     -18
_diffrn_reflns_limit_h_max     18
_diffrn_reflns_limit_k_min     -11
_diffrn_reflns_limit_k_max     13
_diffrn_reflns_limit_l_min     -18
_diffrn_reflns_limit_l_max     19
_diffrn_standards_number     0
_diffrn_standards_interval_count     .
_diffrn_standards_interval_time     .
_diffrn_standards_decay_%     ?
_refine_special_details
;
Refinement of <i>F</i>^2^ against ALL reflections. The weighted <i>R</i>-factor
<i>wR</i> and goodness of fit <i>S</i> are based on <i>F</i>^2^, conventional
<i>R</i>-factors <i>R</i> are based on <i>F</i>, with <i>F</i> set to zero for
negative <i>F</i>^2^. The threshold expression of <i>F</i>^2^ >
\s(<i>F</i>^2^) is used only for calculating <i>R</i>-factors(gt) <i>etc</i>.
and is not relevant to the choice of reflections for refinement.
<i>R</i>-factors based on <i>F</i>^2^ are statistically about twice as large
as those based on <i>F</i>, and <i>R</i>- factors based on ALL data will be
even larger.
;
_reflns_number_total     4674
_reflns_number_gt     3424
_reflns_threshold_expression     I>2\s(I)
_refine_ls_structure_factor_coef     Fsqd
_refine_ls_matrix_type     full
_refine_ls_R_factor_all     0.0697
_refine_ls_R_factor_gt     0.0496
_refine_ls_wR_factor_gt     0.1368
_refine_ls_wR_factor_ref     0.1542
_refine_ls_goodness_of_fit_ref     1.013
_refine_ls_restrained_S_all     1.013
_refine_ls_number_reflns     4674
_refine_ls_number_parameters     226
_refine_ls_number_restraints     0
_refine_ls_hydrogen_treatment     constr
_refine_ls_weighting_scheme     calc
_refine_ls_weighting_details
       'calc w = 1/[\s^2^(Fo^2^)+(0.0741P)^2^+0.7704P] where P=(Fo^2^+2Fc^2^)/3'
_atom_sites_solution_hydrogens     geom
_atom_sites_solution_primary     direct
_atom_sites_solution_secondary     difmap
_refine_ls_shift/su_max     0.001
_refine_ls_shift/su_mean     <0.001
_refine_diff_density_max     0.676
_refine_diff_density_min     -0.662
_refine_ls_extinction_method     none
_refine_ls_extinction_coef     ?
loop_
    _atom_type_symbol
    _atom_type_description
    _atom_type_scat_dispersion_real
    _atom_type_scat_dispersion_imag
    _atom_type_scat_source
    'C' 'C' 0.0033 0.0016
                         'International Tables Vol C Tables 4.2.6.8 and 6.1.1.4'
    'H' 'H' 0.0000 0.0000
                         'International Tables Vol C Tables 4.2.6.8 and 6.1.1.4'
    'Cl' 'Cl' 0.1484 0.1585
                         'International Tables Vol C Tables 4.2.6.8 and 6.1.1.4'
    'N' 'N' 0.0061 0.0033
                         'International Tables Vol C Tables 4.2.6.8 and 6.1.1.4'
    'O' 'O' 0.0106 0.0060
                         'International Tables Vol C Tables 4.2.6.8 and 6.1.1.4'
_computing_data_collection     'APEX2 (Bruker, 2004)'
_computing_cell_refinement     'SAINT (Bruker, 2004)'
_computing_data_reduction     'SAINT (Bruker, 2004)'
_computing_structure_solution     'SHELXS97 (Sheldrick, 2008)'
_computing_structure_refinement     'SHELXL97 (Sheldrick, 2008)'
_computing_molecular_graphics     'ORTEP-3 (Farrugia, 1997)'
_computing_publication_material
                            'SHELXL97 (Sheldrick, 2008) and PLATON (Spek, 2003)'
loop_
    _atom_site_type_symbol
    _atom_site_label
    _atom_site_fract_x
    _atom_site_fract_y
    _atom_site_fract_z
    _atom_site_U_iso_or_equiv
    _atom_site_adp_type
    _atom_site_calc_flag
    _atom_site_refinement_flags
    _atom_site_occupancy
    _atom_site_disorder_assembly
    _atom_site_disorder_group
    C C2 0.20338(13) 0.74492(17) 0.41291(11) 0.0364(3) Uani d . 1 . .
    H H2 0.2263 0.8253 0.3878 0.044 Uiso calc R 1 . .
    C C3 0.30126(14) 0.6958(2) 0.50015(13) 0.0457(4) Uani d . 1 . .
    C C4 0.27691(14) 0.56295(19) 0.53752(13) 0.0460(4) Uani d . 1 . .
    C C5 0.19260(15) 0.47683(18) 0.46543(13) 0.0450(4) Uani d . 1 . .
    H H5A 0.1275 0.4912 0.4755 0.054 Uiso calc R 1 . .
    H H5B 0.2125 0.3828 0.4808 0.054 Uiso calc R 1 . .
    C C6 0.16822(13) 0.49786(17) 0.35689(12) 0.0374(3) Uani d . 1 . .
    H H6 0.2216 0.4486 0.3411 0.045 Uiso calc R 1 . .
    C C7 0.16925(13) 0.68513(18) 0.24518(12) 0.0392(4) Uani d . 1 . .
    C C8 0.15274(18) 0.5752(2) 0.16986(14) 0.0536(5) Uani d . 1 . .
    H H8A 0.0834 0.5350 0.1537 0.064 Uiso calc R 1 . .
    H H8B 0.2053 0.5048 0.1972 0.064 Uiso calc R 1 . .
    C C9 0.10539(13) 0.78759(16) 0.43001(11) 0.0372(3) Uani d . 1 . .
    C C10 0.08432(16) 0.75494(19) 0.51136(13) 0.0462(4) Uani d . 1 . .
    H H10 0.1339 0.7062 0.5620 0.055 Uiso calc R 1 . .
    C C11 -0.00972(18) 0.7942(2) 0.51791(15) 0.0547(5) Uani d . 1 . .
    H H11 -0.0225 0.7717 0.5730 0.066 Uiso calc R 1 . .
    C C12 -0.08371(17) 0.8654(2) 0.44463(16) 0.0569(5) Uani d . 1 . .
    H H12 -0.1470 0.8906 0.4493 0.068 Uiso calc R 1 . .
    C C13 -0.06398(16) 0.8999(2) 0.36330(15) 0.0558(5) Uani d . 1 . .
    H H13 -0.1139 0.9490 0.3132 0.067 Uiso calc R 1 . .
    C C14 0.02930(15) 0.86157(19) 0.35629(13) 0.0451(4) Uani d . 1 . .
    H H14 0.0418 0.8855 0.3013 0.054 Uiso calc R 1 . .
    C C15 0.39135(16) 0.6647(3) 0.46568(19) 0.0695(7) Uani d . 1 . .
    H H15A 0.4103 0.7459 0.4409 0.104 Uiso calc R 1 . .
    H H15B 0.3681 0.5975 0.4152 0.104 Uiso calc R 1 . .
    H H15C 0.4517 0.6313 0.5194 0.104 Uiso calc R 1 . .
    C C16 0.33953(19) 0.8035(2) 0.58046(15) 0.0635(6) Uani d . 1 . .
    H H16A 0.3542 0.8862 0.5541 0.095 Uiso calc R 1 . .
    H H16B 0.4028 0.7724 0.6321 0.095 Uiso calc R 1 . .
    H H16C 0.2856 0.8194 0.6054 0.095 Uiso calc R 1 . .
    C C17 0.06144(13) 0.43346(18) 0.30018(12) 0.0402(4) Uani d . 1 . .
    C C18 -0.03188(15) 0.4922(2) 0.29576(15) 0.0514(5) Uani d . 1 . .
    H H18 -0.0308 0.5772 0.3230 0.062 Uiso calc R 1 . .
    C C19 -0.12687(16) 0.4244(3) 0.25075(18) 0.0653(6) Uani d . 1 . .
    H H19 -0.1896 0.4643 0.2477 0.078 Uiso calc R 1 . .
    C C20 -0.12916(18) 0.2988(3) 0.21055(17) 0.0672(6) Uani d . 1 . .
    H H20 -0.1932 0.2534 0.1810 0.081 Uiso calc R 1 . .
    C C21 -0.0373(2) 0.2404(2) 0.21401(17) 0.0645(6) Uani d . 1 . .
    H H21 -0.0389 0.1556 0.1862 0.077 Uiso calc R 1 . .
    C C22 0.05803(17) 0.3072(2) 0.25877(14) 0.0517(5) Uani d . 1 . .
    H H22 0.1203 0.2669 0.2611 0.062 Uiso calc R 1 . .
    Cl Cl1 0.16240(6) 0.63835(7) 0.06314(4) 0.0778(2) Uani d . 1 . .
    N N1 0.17457(10) 0.64277(14) 0.33383(9) 0.0350(3) Uani d . 1 . .
    O O1 0.32116(13) 0.52655(16) 0.62105(10) 0.0706(5) Uani d . 1 . .
    O O2 0.17704(12) 0.80385(14) 0.22634(10) 0.0518(3) Uani d . 1 . .
loop_
    _atom_site_aniso_label
    _atom_site_aniso_U_11
    _atom_site_aniso_U_22
    _atom_site_aniso_U_33
    _atom_site_aniso_U_12
    _atom_site_aniso_U_13
    _atom_site_aniso_U_23
    C2 0.0408(8) 0.0334(8) 0.0325(8) -0.0040(6) 0.0113(6) 0.0006(6)
    C3 0.0407(8) 0.0456(10) 0.0409(9) -0.0039(7) 0.0049(7) 0.0007(7)
    C4 0.0477(9) 0.0416(10) 0.0396(9) 0.0071(8) 0.0070(7) 0.0041(7)
    C5 0.0533(10) 0.0358(9) 0.0399(9) -0.0014(7) 0.0114(8) 0.0063(7)
    C6 0.0398(8) 0.0331(8) 0.0384(8) -0.0020(6) 0.0143(7) 0.0000(6)
    C7 0.0394(8) 0.0433(10) 0.0375(8) -0.0005(7) 0.0177(7) 0.0022(7)
    C8 0.0761(13) 0.0507(11) 0.0404(9) 0.0006(10) 0.0295(9) 0.0007(8)
    C9 0.0452(8) 0.0321(8) 0.0328(8) -0.0034(7) 0.0136(6) -0.0017(6)
    C10 0.0599(10) 0.0423(10) 0.0382(9) -0.0002(8) 0.0210(8) 0.0036(7)
    C11 0.0692(12) 0.0547(12) 0.0506(11) -0.0083(10) 0.0346(10) -0.0026(9)
    C12 0.0509(10) 0.0616(13) 0.0633(13) -0.0042(9) 0.0278(10) -0.0119(10)
    C13 0.0501(10) 0.0628(13) 0.0487(11) 0.0097(9) 0.0127(8) -0.0009(9)
    C14 0.0521(10) 0.0471(10) 0.0356(8) 0.0046(8) 0.0164(7) 0.0025(7)
    C15 0.0394(10) 0.0911(18) 0.0705(15) 0.0000(10) 0.0129(10) 0.0047(13)
    C16 0.0668(13) 0.0553(12) 0.0468(11) -0.0150(10) -0.0016(9) -0.0027(9)
    C17 0.0453(9) 0.0390(9) 0.0351(8) -0.0074(7) 0.0144(7) 0.0031(7)
    C18 0.0458(9) 0.0456(10) 0.0566(11) -0.0039(8) 0.0129(8) 0.0041(9)
    C19 0.0424(10) 0.0691(15) 0.0728(15) -0.0048(10) 0.0096(10) 0.0161(12)
    C20 0.0586(12) 0.0710(15) 0.0568(12) -0.0287(11) 0.0057(10) 0.0037(11)
    C21 0.0760(15) 0.0581(13) 0.0567(12) -0.0258(11) 0.0225(11) -0.0140(10)
    C22 0.0605(11) 0.0497(11) 0.0489(10) -0.0143(9) 0.0256(9) -0.0101(8)
    Cl1 0.1234(6) 0.0747(4) 0.0530(3) -0.0077(4) 0.0534(4) -0.0031(3)
    N1 0.0387(7) 0.0337(7) 0.0327(7) -0.0025(5) 0.0139(5) 0.0002(5)
    O1 0.0861(11) 0.0565(9) 0.0427(8) 0.0064(8) -0.0041(7) 0.0112(7)
    O2 0.0714(9) 0.0441(7) 0.0471(7) -0.0043(6) 0.0308(7) 0.0057(6)
_geom_special_details
;
All e.s.d.'s (except the e.s.d. in the dihedral angle between two l.s. planes)
are estimated using the full covariance matrix. The cell e.s.d.'s are taken
into account individually in the estimation of e.s.d.'s in distances, angles
and torsion angles; correlations between e.s.d.'s in cell parameters are only
used when they are defined by crystal symmetry. An approximate (isotropic)
treatment of cell e.s.d.'s is used for estimating e.s.d.'s involving l.s.
planes.
;
loop_
    _geom_bond_atom_site_label_1
    _geom_bond_atom_site_label_2
    _geom_bond_site_symmetry_2
    _geom_bond_distance
    _geom_bond_publ_flag
    C2 N1 . 1.483(2) ?
    C2 C9 . 1.520(2) ?
    C2 C3 . 1.541(2) ?
    C2 H2 . 0.98 ?
    C3 C4 . 1.512(3) ?
    C3 C16 . 1.534(3) ?
    C3 C15 . 1.540(3) ?
    C4 O1 . 1.209(2) ?
    C4 C5 . 1.500(3) ?
    C5 C6 . 1.533(2) ?
    C5 H5A . 0.97 ?
    C5 H5B . 0.97 ?
    C6 N1 . 1.482(2) ?
    C6 C17 . 1.517(2) ?
    C6 H6 . 0.98 ?
    C7 O2 . 1.220(2) ?
    C7 N1 . 1.360(2) ?
    C7 C8 . 1.514(3) ?
    C8 Cl1 . 1.7595(19) ?
    C8 H8A . 0.97 ?
    C8 H8B . 0.97 ?
    C9 C10 . 1.388(2) ?
    C9 C14 . 1.393(2) ?
    C10 C11 . 1.385(3) ?
    C10 H10 . 0.93 ?
    C11 C12 . 1.363(3) ?
    C11 H11 . 0.93 ?
    C12 C13 . 1.382(3) ?
    C12 H12 . 0.93 ?
    C13 C14 . 1.375(3) ?
    C13 H13 . 0.93 ?
    C14 H14 . 0.93 ?
    C15 H15A . 0.96 ?
    C15 H15B . 0.96 ?
    C15 H15C . 0.96 ?
    C16 H16A . 0.96 ?
    C16 H16B . 0.96 ?
    C16 H16C . 0.96 ?
    C17 C18 . 1.382(3) ?
    C17 C22 . 1.384(3) ?
    C18 C19 . 1.384(3) ?
    C18 H18 . 0.93 ?
    C19 C20 . 1.372(4) ?
    C19 H19 . 0.93 ?
    C20 C21 . 1.367(4) ?
    C20 H20 . 0.93 ?
    C21 C22 . 1.382(3) ?
    C21 H21 . 0.93 ?
    C22 H22 . 0.93 ?
loop_
    _geom_angle_atom_site_label_1
    _geom_angle_atom_site_label_2
    _geom_angle_atom_site_label_3
    _geom_angle_site_symmetry_1
    _geom_angle_site_symmetry_3
    _geom_angle
    _geom_angle_publ_flag
    N1 C2 C9 . . 109.92(12) ?
    N1 C2 C3 . . 109.45(14) ?
    C9 C2 C3 . . 118.87(14) ?
    N1 C2 H2 . . 105.9 ?
    C9 C2 H2 . . 105.9 ?
    C3 C2 H2 . . 105.9 ?
    C4 C3 C16 . . 111.85(16) ?
    C4 C3 C15 . . 105.63(18) ?
    C16 C3 C15 . . 108.79(18) ?
    C4 C3 C2 . . 109.86(14) ?
    C16 C3 C2 . . 111.27(16) ?
    C15 C3 C2 . . 109.26(16) ?
    O1 C4 C5 . . 120.59(18) ?
    O1 C4 C3 . . 122.87(17) ?
    C5 C4 C3 . . 116.54(15) ?
    C4 C5 C6 . . 118.12(15) ?
    C4 C5 H5A . . 107.8 ?
    C6 C5 H5A . . 107.8 ?
    C4 C5 H5B . . 107.8 ?
    C6 C5 H5B . . 107.8 ?
    H5A C5 H5B . . 107.1 ?
    N1 C6 C17 . . 113.96(13) ?
    N1 C6 C5 . . 111.52(14) ?
    C17 C6 C5 . . 107.46(13) ?
    N1 C6 H6 . . 107.9 ?
    C17 C6 H6 . . 107.9 ?
    C5 C6 H6 . . 107.9 ?
    O2 C7 N1 . . 122.85(16) ?
    O2 C7 C8 . . 121.32(16) ?
    N1 C7 C8 . . 115.83(15) ?
    C7 C8 Cl1 . . 111.96(14) ?
    C7 C8 H8A . . 109.2 ?
    Cl1 C8 H8A . . 109.2 ?
    C7 C8 H8B . . 109.2 ?
    Cl1 C8 H8B . . 109.2 ?
    H8A C8 H8B . . 107.9 ?
    C10 C9 C14 . . 117.72(16) ?
    C10 C9 C2 . . 125.29(15) ?
    C14 C9 C2 . . 116.96(15) ?
    C11 C10 C9 . . 120.67(18) ?
    C11 C10 H10 . . 119.7 ?
    C9 C10 H10 . . 119.7 ?
    C12 C11 C10 . . 120.80(18) ?
    C12 C11 H11 . . 119.6 ?
    C10 C11 H11 . . 119.6 ?
    C11 C12 C13 . . 119.48(19) ?
    C11 C12 H12 . . 120.3 ?
    C13 C12 H12 . . 120.3 ?
    C14 C13 C12 . . 120.11(19) ?
    C14 C13 H13 . . 119.9 ?
    C12 C13 H13 . . 119.9 ?
    C13 C14 C9 . . 121.22(18) ?
    C13 C14 H14 . . 119.4 ?
    C9 C14 H14 . . 119.4 ?
    C3 C15 H15A . . 109.5 ?
    C3 C15 H15B . . 109.5 ?
    H15A C15 H15B . . 109.5 ?
    C3 C15 H15C . . 109.5 ?
    H15A C15 H15C . . 109.5 ?
    H15B C15 H15C . . 109.5 ?
    C3 C16 H16A . . 109.5 ?
    C3 C16 H16B . . 109.5 ?
    H16A C16 H16B . . 109.5 ?
    C3 C16 H16C . . 109.5 ?
    H16A C16 H16C . . 109.5 ?
    H16B C16 H16C . . 109.5 ?
    C18 C17 C22 . . 119.07(17) ?
    C18 C17 C6 . . 121.70(16) ?
    C22 C17 C6 . . 119.00(16) ?
    C17 C18 C19 . . 119.9(2) ?
    C17 C18 H18 . . 120.0 ?
    C19 C18 H18 . . 120.0 ?
    C20 C19 C18 . . 120.4(2) ?
    C20 C19 H19 . . 119.8 ?
    C18 C19 H19 . . 119.8 ?
    C21 C20 C19 . . 120.0(2) ?
    C21 C20 H20 . . 120.0 ?
    C19 C20 H20 . . 120.0 ?
    C20 C21 C22 . . 120.1(2) ?
    C20 C21 H21 . . 120.0 ?
    C22 C21 H21 . . 120.0 ?
    C21 C22 C17 . . 120.5(2) ?
    C21 C22 H22 . . 119.8 ?
    C17 C22 H22 . . 119.8 ?
    C7 N1 C6 . . 122.42(14) ?
    C7 N1 C2 . . 117.37(13) ?
    C6 N1 C2 . . 119.59(13) ?
loop_
    _geom_torsion_atom_site_label_1
    _geom_torsion_atom_site_label_2
    _geom_torsion_atom_site_label_3
    _geom_torsion_atom_site_label_4
    _geom_torsion_site_symmetry_1
    _geom_torsion_site_symmetry_2
    _geom_torsion_site_symmetry_3
    _geom_torsion_site_symmetry_4
    _geom_torsion
    _geom_torsion_publ_flag
    N1 C2 C3 C4 . . . . -60.29(18) ?
    C9 C2 C3 C4 . . . . 67.1(2) ?
    N1 C2 C3 C16 . . . . 175.29(15) ?
    C9 C2 C3 C16 . . . . -57.3(2) ?
    N1 C2 C3 C15 . . . . 55.1(2) ?
    C9 C2 C3 C15 . . . . -177.45(17) ?
    C16 C3 C4 O1 . . . . -28.9(3) ?
    C15 C3 C4 O1 . . . . 89.3(2) ?
    C2 C3 C4 O1 . . . . -153.0(2) ?
    C16 C3 C4 C5 . . . . 150.31(18) ?
    C15 C3 C4 C5 . . . . -91.50(19) ?
    C2 C3 C4 C5 . . . . 26.2(2) ?
    O1 C4 C5 C6 . . . . -157.96(19) ?
    C3 C4 C5 C6 . . . . 22.8(2) ?
    C4 C5 C6 N1 . . . . -37.4(2) ?
    C4 C5 C6 C17 . . . . -162.92(16) ?
    O2 C7 C8 Cl1 . . . . 7.0(2) ?
    N1 C7 C8 Cl1 . . . . -173.12(13) ?
    N1 C2 C9 C10 . . . . 109.58(18) ?
    C3 C2 C9 C10 . . . . -17.6(2) ?
    N1 C2 C9 C14 . . . . -68.14(18) ?
    C3 C2 C9 C14 . . . . 164.68(16) ?
    C14 C9 C10 C11 . . . . 0.5(3) ?
    C2 C9 C10 C11 . . . . -177.24(17) ?
    C9 C10 C11 C12 . . . . 0.2(3) ?
    C10 C11 C12 C13 . . . . -0.6(3) ?
    C11 C12 C13 C14 . . . . 0.5(3) ?
    C12 C13 C14 C9 . . . . 0.2(3) ?
    C10 C9 C14 C13 . . . . -0.6(3) ?
    C2 C9 C14 C13 . . . . 177.27(17) ?
    N1 C6 C17 C18 . . . . -50.6(2) ?
    C5 C6 C17 C18 . . . . 73.5(2) ?
    N1 C6 C17 C22 . . . . 134.95(16) ?
    C5 C6 C17 C22 . . . . -100.95(19) ?
    C22 C17 C18 C19 . . . . 0.3(3) ?
    C6 C17 C18 C19 . . . . -174.15(18) ?
    C17 C18 C19 C20 . . . . 0.2(3) ?
    C18 C19 C20 C21 . . . . -0.6(4) ?
    C19 C20 C21 C22 . . . . 0.6(4) ?
    C20 C21 C22 C17 . . . . -0.2(3) ?
    C18 C17 C22 C21 . . . . -0.3(3) ?
    C6 C17 C22 C21 . . . . 174.29(18) ?
    O2 C7 N1 C6 . . . . -178.13(16) ?
    C8 C7 N1 C6 . . . . 1.9(2) ?
    O2 C7 N1 C2 . . . . -7.2(2) ?
    C8 C7 N1 C2 . . . . 172.90(15) ?
    C17 C6 N1 C7 . . . . -66.5(2) ?
    C5 C6 N1 C7 . . . . 171.59(15) ?
    C17 C6 N1 C2 . . . . 122.72(15) ?
    C5 C6 N1 C2 . . . . 0.8(2) ?
    C9 C2 N1 C7 . . . . 104.00(16) ?
    C3 C2 N1 C7 . . . . -123.72(15) ?
    C9 C2 N1 C6 . . . . -84.78(17) ?
    C3 C2 N1 C6 . . . . 47.50(18) ?
loop_
    _geom_hbond_atom_site_label_D
    _geom_hbond_atom_site_label_H
    _geom_hbond_atom_site_label_A
    _geom_hbond_site_symmetry_A
    _geom_hbond_distance_DH
    _geom_hbond_distance_HA
    _geom_hbond_distance_DA
    _geom_hbond_angle_DHA
    _geom_hbond_publ_flag
    C6 H6 O2 2_545 0.98 2.46 3.426(2) 168 y
    C8 H8B O2 2_545 0.97 2.53 3.495(3) 172 y
    C21 H21 O1 4_565 0.93 2.53 3.248(3) 134 y
    C11 H11 Cg1 3_566 0.93 2.73 3.568(2) 150 y
data_global
_journal_date_recd_electronic     2008-09-17
_journal_date_accepted     2008-09-25
_journal_name_full     'Acta Crystallographica, Section E'
_journal_year     2008
_journal_volume     64
_journal_issue     10
_journal_page_first     o2041
_journal_page_last     o2041
_journal_paper_category     QO
_journal_coeditor_code     CI2675
_publ_contact_author_name     'Ponnuswamy, M. N.'
_publ_contact_author_address
;
Centre of Advanced Study in Crystallography and Biophysics
University of Madras
Guindy Campus
Chennai 600 025
India
;
_publ_contact_author_email     'mnpsy2004@yahoo.com'
_publ_contact_author_fax     '+91 44 2235 2494'
_publ_contact_author_phone     '91 44 2235 1367'
_publ_section_title
;
1-Chloroacetyl-3,3-dimethyl-2,6-diphenylpiperidin-4-one
;
loop_
    _publ_author_name
    _publ_author_address
    'Kavitha, T.'
;
Centre of Advanced Study in Crystallography and Biophysics
University of Madras
Guindy Campus
Chennai 600 025
India
;
    'Ponnuswamy, S.'
;
Department of Chemistry
Government Arts College (Autonomous)
Coimbatore 641 018
India
;
    'Jamesh, M.'
;
Department of Chemistry
Government Arts College (Autonomous)
Coimbatore 641 018
India
;
    'Umamaheshwari, J.'
;
Department of Chemistry
Government Arts College (Autonomous)
Coimbatore 641 018
India
;
    'Ponnuswamy, M. N.'
;
Centre of Advanced Study in Crystallography and Biophysics
University of Madras
Guindy Campus
Chennai 600 025
India
;
