# Supplementary material for: 1-Chloro­acetyl-3,3-dimethyl-2,6-di­phenyl­piperidin-4-one
Source: Acta Crystallogr Sect E Struct Rep Online. 2008 Sep 30;64(Pt 10):o2041. doi: 10.1107/S1600536808030985 (PMC2959297; doi:10.1107/S1600536808030985)
Supplement: Supplementary file 2 [file e-64-o2041-Isup2.hkl]

#
# h,k,l, Fc-squared, Fo-squared, sigma(Fo-squared) and status flag
#
data_I
_shelx_title ' ca3dmpo in P 21/n'
_shelx_refln_list_code          4
_shelx_F_calc_maximum      131.20
_exptl_crystal_F_000       752.00
_reflns_d_resolution_high  0.7459
 
loop_
 _symmetry_equiv_pos_as_xyz
 'x, y, z'
 '-x+1/2, y+1/2, -z+1/2'
 '-x, -y, -z'
 'x-1/2, -y-1/2, z-1/2'
 
_cell_length_a    13.7005
_cell_length_b     9.8735
_cell_length_c    14.8960
_cell_angle_alpha  90.000
_cell_angle_beta  112.762
_cell_angle_gamma  90.000
 
_shelx_F_squared_multiplier     1.000
 
loop_
 _refln_index_h
 _refln_index_k
 _refln_index_l
 _refln_F_squared_calc
 _refln_F_squared_meas
 _refln_F_squared_sigma
 _refln_observed_status
   2   0   0     1363.37     1437.36     16.83 o
   4   0   0     6996.37     6832.34     77.50 o
   6   0   0     5544.94     5366.46     61.52 o
   8   0   0     2357.75     2304.18     22.55 o
  10   0   0        0.06       -1.51      1.51 o
  12   0   0       11.41       10.56      1.96 o
  14   0   0       55.45       42.46      3.49 o
  16   0   0        0.06       -2.88      2.88 o
   1   1   0     2252.22     2074.42     28.63 o
   2   1   0     6856.86     6881.95     43.41 o
   3   1   0     5923.44     5648.35     36.83 o
   4   1   0     4562.70     4666.39     30.53 o
   5   1   0      349.43      405.82      3.30 o
   6   1   0      110.60      115.02      1.51 o
   7   1   0      836.60      856.69      6.48 o
   8   1   0      767.48      753.38      6.25 o
   9   1   0      640.03      623.95      7.48 o
  10   1   0        5.90       10.33      0.98 o
  11   1   0        7.35       11.41      1.14 o
  12   1   0       72.59       53.72      2.34 o
  13   1   0        1.24        0.24      1.45 o
  14   1   0       10.92        8.58      1.82 o
  15   1   0        0.16        3.24      1.80 o
  16   1   0        8.71        6.75      2.33 o
   0   2   0     6441.07     6485.66     86.82 o
   1   2   0    13736.97    13569.93    128.09 o
   2   2   0      809.75      810.11      6.12 o
   3   2   0      312.14      251.53      2.16 o
   4   2   0      424.56      430.25      3.48 o
   5   2   0     4109.88     4085.78     29.58 o
   6   2   0       10.04       12.15      0.65 o
   7   2   0        2.23       -0.05      0.53 o
   8   2   0        9.00        6.29      0.67 o
   9   2   0       15.23        9.32      0.81 o
  10   2   0      180.31      159.50      2.54 o
  11   2   0       25.93       29.35      1.53 o
  12   2   0        2.04        3.81      1.13 o
  13   2   0        3.54        0.25      1.18 o
  14   2   0        0.50       -1.36      1.36 o
  15   2   0        0.18        1.38      1.69 o
  16   2   0        0.12        0.06      1.84 o
   1   3   0     1995.83     2164.68     25.47 o
   2   3   0     1145.33     1212.27     14.75 o
   3   3   0     4398.95     4327.55     40.81 o
   4   3   0      568.37      626.17      5.37 o
   5   3   0       22.92       15.10      0.65 o
   6   3   0      791.30      851.67      6.93 o
   7   3   0      360.38      377.55      3.71 o
   8   3   0      835.05      811.94      6.59 o
   9   3   0      423.69      404.05      3.96 o
  10   3   0       28.10       29.26      1.28 o
  11   3   0       28.95       28.70      1.37 o
  12   3   0        0.72        0.38      1.01 o
  13   3   0       86.39      111.73      3.00 o
  14   3   0        2.83        2.48      1.19 o
  15   3   0        0.02       -0.53      1.32 o
  16   3   0        0.27       -0.81      1.59 o
   0   4   0      353.76      442.05      9.54 o
   1   4   0      322.07      377.09      5.29 o
   2   4   0       15.71       19.49      1.01 o
   3   4   0       38.78       55.26      1.77 o
   4   4   0      418.11      364.37      5.66 o
   5   4   0       13.30       14.02      0.62 o
   6   4   0        2.61        1.47      0.84 o
   7   4   0        3.68       10.68      0.77 o
   8   4   0       14.86       13.99      0.98 o
   9   4   0       49.12       46.40      1.53 o
  10   4   0      151.36      161.76      3.19 o
  11   4   0        5.47        1.98      0.96 o
  12   4   0       42.73       39.65      1.62 o
  13   4   0        0.18       -0.13      1.09 o
  14   4   0        2.29        4.31      1.27 o
  15   4   0        2.84        2.38      1.34 o
  16   4   0        0.58        0.18      1.34 o
   1   5   0       14.09       13.34      2.07 o
   2   5   0      232.91      224.20      3.84 o
   3   5   0      205.79      230.22      4.06 o
   4   5   0     1868.18     2005.11     24.54 o
   5   5   0       58.57       46.92      2.04 o
   6   5   0      225.61      205.37      3.92 o
   7   5   0       40.86       32.25      2.00 o
   8   5   0      490.30      528.36      6.41 o
   9   5   0      160.21      168.63      2.65 o
  10   5   0       76.79       70.62      1.62 o
  11   5   0       76.98       65.04      1.68 o
  12   5   0       13.56       14.81      1.11 o
  13   5   0       14.39       19.13      1.22 o
  14   5   0       10.51       13.47      1.53 o
  15   5   0        5.23        8.25      1.65 o
   0   6   0      545.92      502.70     10.09 o
   1   6   0      556.47      585.25      8.10 o
   2   6   0      351.58      349.09      5.48 o
   3   6   0      411.67      406.63      6.29 o
   4   6   0       48.61       49.18      2.08 o
   5   6   0       98.98       97.80      2.99 o
   6   6   0     1201.29     1237.10     14.82 o
   7   6   0       40.51       36.84      2.04 o
   8   6   0       65.81       74.79      3.26 o
   9   6   0      156.65      136.38      4.25 o
  10   6   0        2.94        5.08      1.81 o
  11   6   0      133.28      122.93      4.51 o
  12   6   0       69.31       85.36      4.46 o
  13   6   0       15.26       14.49      2.99 o
  14   6   0       94.89      120.12     21.86 o
  15   6   0        6.39        2.95      4.38 o
   1   7   0       59.05       61.51      3.60 o
   2   7   0      269.01      296.98      5.09 o
   3   7   0      446.96      455.49      7.07 o
   4   7   0       48.46       52.65      2.29 o
   5   7   0      804.21      821.43     11.68 o
   6   7   0      252.79      243.53      5.18 o
   7   7   0        7.71       11.68      1.65 o
   8   7   0       28.10       36.99      2.50 o
   9   7   0        3.57        3.00      1.76 o
  10   7   0        2.70        5.91      2.34 o
  11   7   0       77.07       71.96      5.42 o
  12   7   0       18.68       14.16      3.84 o
  13   7   0        3.47        3.68      3.38 o
  14   7   0       16.19       25.37     11.39 o
   0   8   0        9.46       13.71      1.81 o
   1   8   0      164.64      160.24      3.52 o
   2   8   0       27.35       22.53      1.56 o
   3   8   0       56.28       55.90      2.34 o
   4   8   0        7.62        8.97      1.51 o
   5   8   0       92.40      100.05      4.30 o
   6   8   0        5.25        7.81      2.44 o
   7   8   0        2.44        5.14      2.20 o
   8   8   0       41.73       32.59      5.02 o
   9   8   0        4.06        5.45      2.86 o
  10   8   0       11.86        6.37      3.21 o
  11   8   0       21.99       36.66      4.49 o
  12   8   0        3.32       -1.01      3.18 o
  13   8   0       42.08       52.83      7.51 o
   1   9   0       49.23       46.61      3.30 o
   2   9   0       36.53       33.47      3.02 o
   3   9   0       26.85       32.00      7.26 o
   4   9   0       52.42       49.54      3.73 o
   5   9   0       31.92       22.71      3.10 o
   6   9   0      274.81      270.08      8.67 o
   7   9   0        0.08       -2.15      2.15 o
   8   9   0       11.54        9.78      4.18 o
   9   9   0        7.80        9.83      5.45 o
  10   9   0        0.15       -0.12      3.50 o
  11   9   0        2.26        2.79      3.19 o
  12   9   0        1.62        0.40      3.30 o
   0  10   0        9.20        7.13      3.29 o
   1  10   0        2.16        2.48      2.09 o
   2  10   0        2.76        1.35      1.94 o
   3  10   0        0.30        2.74      2.47 o
   4  10   0        7.76        2.98      2.37 o
   5  10   0        5.56        0.63      2.47 o
   6  10   0       29.32       26.30      3.63 o
   7  10   0       13.43       10.44      2.58 o
   8  10   0        0.11       -0.32      2.19 o
   9  10   0        7.92        7.69      3.26 o
  10  10   0        0.21       -2.19      3.10 o
  11  10   0       17.00       24.13      7.84 o
   1  11   0       47.25       35.07      3.57 o
   2  11   0       46.26       45.51      3.88 o
   3  11   0       29.24       30.82      4.58 o
   4  11   0       45.55       47.95      4.16 o
   5  11   0        4.46        2.66      2.82 o
   6  11   0       20.29       20.42      4.28 o
   7  11   0        6.07        2.51      2.53 o
   8  11   0        4.28        6.17      2.71 o
   9  11   0        0.11       -2.93      2.93 o
   0  12   0        0.61       -3.50      3.50 o
   1  12   0       44.51       45.23      4.23 o
   2  12   0        0.07       -0.60      3.86 o
   3  12   0       28.34       22.52      3.51 o
   4  12   0        0.74       -1.64      2.84 o
   5  12   0       31.92       33.02      4.25 o
   6  12   0        0.19        0.58      3.07 o
   7  12   0        0.51        1.39      5.14 o
   1  13   0        7.45        9.67      3.16 o
   2  13   0        8.27        7.58      3.26 o
   3  13   0       23.03       24.40      3.95 o
 -17   0   1        8.83       11.13      7.64 o
 -15   0   1       24.13       18.35      3.08 o
 -13   0   1      111.00      117.21      4.88 o
 -11   0   1      658.55      760.62      9.12 o
  -9   0   1      674.91      556.09      7.49 o
  -7   0   1     4613.23     4552.27     48.60 o
  -5   0   1      211.86      183.05      2.57 o
  -3   0   1    17213.47    16872.95    181.30 o
   1   0   1    14735.11    12929.39    411.53 o
   3   0   1     5919.57     5861.88     53.96 o
   5   0   1     2167.93     1968.77     25.66 o
   7   0   1      132.24      123.50      2.73 o
   9   0   1      148.44      129.12      2.89 o
  11   0   1       14.59        5.84      1.53 o
  13   0   1       73.79       53.41      4.01 o
  15   0   1        0.62        2.42      3.47 o
 -17   1   1        6.19        8.47      2.45 o
 -16   1   1       17.48       18.12      2.53 o
 -15   1   1       70.79       91.86      3.85 o
 -14   1   1       38.53       51.40      2.31 o
 -13   1   1       20.85       25.23      1.65 o
 -12   1   1        3.61        8.53      1.27 o
 -11   1   1     1071.34     1092.08      8.98 o
 -10   1   1     1461.18     1472.86     10.86 o
  -9   1   1     1068.54     1135.68      8.54 o
  -8   1   1      172.15      196.46      2.37 o
  -7   1   1      153.55      171.75      2.06 o
  -6   1   1      195.89      179.74      1.98 o
  -5   1   1     3096.94     3114.00     21.59 o
  -4   1   1     3891.87     3683.19     27.01 o
  -3   1   1     8628.68     8379.31     54.80 o
  -2   1   1    13693.57    13107.98     90.69 o
  -1   1   1     3484.33     3547.64     33.13 o
   0   1   1      382.22      374.76      4.15 o
   1   1   1     1304.20     1299.46     10.75 o
   2   1   1       30.33       20.95      0.45 o
   3   1   1     6112.11     6480.23     52.86 o
   4   1   1      141.12      166.18      1.67 o
   5   1   1     1404.12     1475.20     10.24 o
   6   1   1      409.65      473.73      4.11 o
   7   1   1      292.49      291.80      2.99 o
   8   1   1       52.62       49.07      1.57 o
   9   1   1        4.46        1.37      0.71 o
  10   1   1      264.42      242.38      3.09 o
  11   1   1        2.80        0.12      0.95 o
  12   1   1      116.62      118.64      3.07 o
  13   1   1        2.58        2.23      1.56 o
  14   1   1        1.60        5.74      1.81 o
  15   1   1       21.90       16.98      2.51 o
  16   1   1        3.59        4.21      2.29 o
 -17   2   1        0.95        0.35      1.67 o
 -16   2   1        3.23        3.93      1.70 o
 -15   2   1        1.45        3.61      1.55 o
 -14   2   1        6.75        9.07      1.55 o
 -13   2   1        3.05        2.67      1.45 o
 -12   2   1       64.88       68.05      2.15 o
 -11   2   1        8.49        6.26      1.05 o
 -10   2   1       64.69       78.33      1.80 o
  -9   2   1      484.89      500.53      4.61 o
  -8   2   1        1.71        1.02      0.59 o
  -7   2   1      514.15      543.18      4.61 o
  -6   2   1     1192.37     1196.21      8.88 o
  -5   2   1        4.74       10.80      0.93 o
  -4   2   1      912.89      947.68      6.98 o
  -3   2   1      927.52      961.48      8.20 o
  -2   2   1    11662.10    12011.92     91.51 o
  -1   2   1      629.98      636.79      5.48 o
   0   2   1     1554.01     1739.28     14.26 o
   1   2   1     1829.41     1999.61     15.43 o
   2   2   1       18.45        9.81      0.42 o
   3   2   1      317.81      295.97      2.62 o
   4   2   1     2059.18     1863.66     12.59 o
   5   2   1       66.83       86.73      1.37 o
   6   2   1     1140.27     1198.87      9.00 o
   7   2   1       29.32       30.57      0.95 o
   8   2   1        3.03        7.13      0.75 o
   9   2   1       71.52       78.91      1.97 o
  10   2   1      106.48      107.02      2.28 o
  11   2   1       54.62       54.16      1.89 o
  12   2   1      169.30      136.99      2.96 o
  13   2   1       55.65       47.88      2.20 o
  14   2   1       34.66       34.87      2.10 o
  15   2   1        3.55        0.52      1.73 o
  16   2   1       20.40       22.42      2.43 o
 -16   3   1        7.95        8.49      1.76 o
 -15   3   1       11.19       14.31      1.71 o
 -14   3   1        2.52        6.19      1.34 o
 -13   3   1       15.31       18.59      1.32 o
 -12   3   1       43.37       41.45      1.87 o
 -11   3   1        1.58       -0.84      0.84 o
 -10   3   1      108.37      123.54      2.12 o
  -9   3   1       94.94       83.95      1.64 o
  -8   3   1        0.10       -0.32      0.57 o
  -7   3   1       20.73       19.24      0.83 o
  -6   3   1     1403.07     1456.79     11.77 o
  -5   3   1      203.95      208.52      3.40 o
  -4   3   1      174.53      189.00      2.41 o
  -3   3   1      418.59      394.36      4.03 o
  -2   3   1      356.73      360.81      3.91 o
  -1   3   1      521.04      633.91      6.53 o
   0   3   1    11384.80    11455.19    112.35 o
   1   3   1     7219.92     7461.90     69.78 o
   2   3   1       56.66       66.64      1.27 o
   3   3   1     1852.05     1909.07     15.83 o
   4   3   1     1004.28     1029.99      8.99 o
   5   3   1       55.26       32.61      0.91 o
   6   3   1      257.87      204.19      2.49 o
   7   3   1        2.42        2.75      0.60 o
   8   3   1      113.48      113.90      1.82 o
   9   3   1      514.06      469.58      4.73 o
  10   3   1        8.63       12.30      1.09 o
  11   3   1       20.75       21.88      1.40 o
  12   3   1       75.66       90.38      2.36 o
  13   3   1        0.03       -1.10      1.10 o
  14   3   1        0.51       -0.01      1.20 o
  15   3   1        2.08        1.13      1.31 o
  16   3   1        2.15        3.50      1.71 o
 -16   4   1        1.48        0.46      1.25 o
 -15   4   1        1.85        1.10      1.24 o
 -14   4   1       12.60        9.20      1.28 o
 -13   4   1       10.26       10.96      1.35 o
 -12   4   1       10.38        5.64      1.21 o
 -11   4   1       54.42       42.22      1.53 o
 -10   4   1       16.01       12.17      0.99 o
  -9   4   1      278.93      297.25      3.62 o
  -8   4   1        4.92        2.08      0.83 o
  -7   4   1      974.58      962.21      9.59 o
  -6   4   1      449.03      489.18      5.06 o
  -5   4   1       49.42       66.96      1.57 o
  -4   4   1      285.25      343.66      5.97 o
  -3   4   1      806.02      801.25      8.17 o
  -2   4   1       17.34        8.67      0.79 o
  -1   4   1     1531.25     1617.86     22.52 o
   0   4   1      437.84      419.46      6.74 o
   1   4   1       59.07       43.97      1.41 o
   2   4   1       31.40       34.87      1.41 o
   3   4   1     1682.86     1678.37     16.35 o
   4   4   1      455.66      417.85      4.55 o
   5   4   1       54.71       47.37      1.44 o
   6   4   1       89.48       74.66      1.44 o
   7   4   1      146.11      161.71      2.19 o
   8   4   1      156.06      142.75      2.21 o
   9   4   1       69.55       51.89      1.62 o
  10   4   1        1.27       -0.87      0.87 o
  11   4   1        0.42       -0.16      0.98 o
  12   4   1       54.57       49.52      1.81 o
  13   4   1       43.06       34.72      2.56 o
  14   4   1       23.27       20.15      1.59 o
  15   4   1        0.76       -0.07      1.30 o
 -16   5   1        6.88       10.99      2.33 o
 -15   5   1       59.10       67.29      3.06 o
 -14   5   1        4.03        5.11      1.56 o
 -13   5   1        0.07       -1.19      1.26 o
 -12   5   1        4.75        8.59      1.47 o
 -11   5   1       30.13       37.33      1.85 o
 -10   5   1        0.55        0.32      1.09 o
  -9   5   1       16.57       17.73      1.33 o
  -8   5   1      361.09      375.55      5.07 o
  -7   5   1       52.80       51.01      1.51 o
  -6   5   1       87.00       79.50      1.76 o
  -5   5   1      173.62      181.78      3.00 o
  -4   5   1       37.60       32.23      1.98 o
  -3   5   1        8.88       10.03      1.07 o
  -2   5   1       17.12       23.51      1.15 o
  -1   5   1        4.09       14.30      0.95 o
   0   5   1      757.29      875.33     11.15 o
   1   5   1     3666.73     3844.48     44.96 o
   2   5   1     1185.33     1324.01     16.47 o
   3   5   1        3.02        7.31      1.26 o
   4   5   1       68.19       53.45      2.09 o
   5   5   1        1.26        1.56      0.64 o
   6   5   1      156.23      132.44      2.34 o
   7   5   1        1.49        0.75      0.83 o
   8   5   1      271.42      236.35      3.77 o
   9   5   1      248.17      233.78      3.90 o
  10   5   1        1.02        0.87      0.83 o
  11   5   1        5.74        9.33      1.10 o
  12   5   1        0.39        0.15      1.50 o
  13   5   1        8.99        6.50      1.20 o
  14   5   1        0.46       -0.77      1.12 o
  15   5   1        7.99        8.54      1.93 o
 -15   6   1        0.05        0.77      1.91 o
 -14   6   1       20.93       16.78      1.99 o
 -13   6   1        8.35       15.54      2.14 o
 -12   6   1        0.63        0.96      1.16 o
 -11   6   1        0.00       -0.24      0.99 o
 -10   6   1       17.52       13.93      1.14 o
  -9   6   1        1.49       -0.32      0.99 o
  -8   6   1      755.09      715.18      9.92 o
  -7   6   1        9.03       16.65      1.59 o
  -6   6   1      172.81      156.49      3.78 o
  -5   6   1      255.53      283.44      5.15 o
  -4   6   1      152.22      129.96      3.08 o
  -3   6   1       32.94       17.27      1.36 o
  -2   6   1       61.45       53.04      2.15 o
  -1   6   1      780.83      740.51      9.84 o
   0   6   1     1171.96     1302.00     16.21 o
   1   6   1       27.57       28.49      1.43 o
   2   6   1      679.84      738.23     10.00 o
   3   6   1      210.25      183.50      4.06 o
   4   6   1      238.41      244.64      4.61 o
   5   6   1        0.27        0.33      1.16 o
   6   6   1        0.96       -0.66      1.17 o
   7   6   1      135.88      129.46      3.82 o
   8   6   1      139.11      138.23      4.73 o
   9   6   1        0.21       -0.18      1.66 o
  10   6   1       14.36       17.29      2.25 o
  11   6   1       29.92       36.88      2.91 o
  12   6   1       11.43       15.06      2.54 o
  13   6   1       27.85       29.45      3.60 o
  14   6   1        0.82        6.37      4.07 o
 -14   7   1       22.55       24.50      4.76 o
 -13   7   1        4.05        1.40      3.29 o
 -12   7   1        1.51       -2.09      2.30 o
 -11   7   1        5.95       13.38      2.72 o
 -10   7   1       82.94       91.00      4.48 o
  -9   7   1        0.32       -2.58      2.60 o
  -8   7   1       25.61       27.94      2.05 o
  -7   7   1       44.22       42.91      2.41 o
  -6   7   1      368.43      389.73      8.27 o
  -5   7   1        2.52        3.81      1.42 o
  -4   7   1      500.49      482.60      7.95 o
  -3   7   1      178.26      160.84      5.23 o
  -2   7   1       73.32       86.39      2.44 o
  -1   7   1       18.32       13.61      1.12 o
   0   7   1        0.15        0.57      0.82 o
   1   7   1       65.49      103.86      3.02 o
   2   7   1      619.95      662.04      9.33 o
   3   7   1      149.52      139.48      3.36 o
   4   7   1     1131.05     1161.62     25.12 o
   5   7   1       84.43       84.12      3.05 o
   6   7   1       94.09      102.54      3.12 o
   7   7   1       24.02       33.18      2.67 o
   8   7   1       10.84       10.83      1.90 o
   9   7   1       20.84       24.49      2.84 o
  10   7   1       14.66        8.51      2.51 o
  11   7   1       51.24       44.40      4.65 o
  12   7   1       49.22       42.67      4.89 o
  13   7   1        0.43       -2.86      3.20 o
 -13   8   1        0.00       -0.99      3.19 o
 -12   8   1        1.66        0.48      3.11 o
 -11   8   1        2.57       -2.19      2.94 o
 -10   8   1        0.29       -1.44      5.70 o
  -9   8   1        0.24        0.34      3.41 o
  -8   8   1       76.06       85.79      4.36 o
  -7   8   1       24.39       22.58      2.58 o
  -6   8   1       95.65      114.23      4.34 o
  -5   8   1      387.59      379.50      9.19 o
  -4   8   1        3.34        3.49      1.75 o
  -3   8   1        0.07       -0.94      1.27 o
  -2   8   1      107.43       93.35      3.40 o
  -1   8   1       72.85       69.26      2.94 o
   0   8   1       35.67       27.49      1.96 o
   1   8   1       95.78       91.75      3.34 o
   2   8   1       30.45       24.31      2.17 o
   3   8   1      497.64      444.23      8.52 o
   4   8   1      392.39      395.58      8.08 o
   5   8   1       41.31       41.71      2.82 o
   6   8   1        0.02       -0.59      1.81 o
   7   8   1      208.88      208.40      6.32 o
   8   8   1       20.94       22.39      3.46 o
   9   8   1        8.08        4.40      2.84 o
  10   8   1        0.06        1.51      2.91 o
  11   8   1       32.00       37.85      9.94 o
  12   8   1        0.28        0.28      3.17 o
  13   8   1        0.01        3.07      3.64 o
 -12   9   1        0.00       -2.04      3.19 o
 -11   9   1        2.42        0.31      2.98 o
 -10   9   1        0.31        1.10      5.27 o
  -9   9   1       14.07       10.96      2.76 o
  -8   9   1        4.75       -0.53      4.29 o
  -7   9   1        1.07        4.95      2.76 o
  -6   9   1       84.30       93.55      5.39 o
  -5   9   1       23.65       23.10      3.09 o
  -4   9   1       29.85       25.17      5.74 o
  -3   9   1       10.83       11.71      2.40 o
  -2   9   1        1.49        0.04      1.81 o
  -1   9   1        7.89        7.19      2.15 o
   0   9   1       58.36       80.49      4.36 o
   1   9   1      132.84      125.75     11.27 o
   2   9   1       58.23       49.88      6.64 o
   3   9   1       14.02       14.22      2.52 o
   4   9   1        6.16        3.60      2.87 o
   5   9   1       74.50       84.30      4.90 o
   6   9   1       34.35       39.45      3.85 o
   7   9   1        5.62        5.55      2.23 o
   8   9   1       20.45       17.86      3.48 o
   9   9   1        1.30        1.30      2.97 o
  10   9   1       13.34       11.32      3.44 o
  11   9   1        0.94        3.16      5.94 o
  12   9   1        0.00       -3.05      3.05 o
 -11  10   1        1.44       -2.94      2.94 o
 -10  10   1        0.01        2.74      3.04 o
  -9  10   1       12.74       13.93      2.90 o
  -8  10   1       10.39        2.33      2.30 o
  -7  10   1       32.56       32.01      3.87 o
  -6  10   1        4.16        4.16      2.68 o
  -5  10   1        0.06        1.32      2.42 o
  -4  10   1       32.95       45.49      7.25 o
  -3  10   1        8.26        6.76      2.42 o
  -2  10   1        9.65        9.55      4.63 o
  -1  10   1        2.90        3.12      2.06 o
   0  10   1        0.26        0.38      1.88 o
   1  10   1        4.78        4.74      2.13 o
   2  10   1       35.58       42.82      3.53 o
   3  10   1        0.86       -0.44      2.09 o
   4  10   1        4.33        6.15      2.57 o
   5  10   1       12.73        5.46      4.33 o
   6  10   1        6.91        9.35      3.01 o
   7  10   1       17.92       17.92      2.78 o
   8  10   1        3.52        5.17      3.05 o
   9  10   1        2.77        4.02      4.32 o
  10  10   1       13.15        7.69      3.75 o
  -9  11   1        0.63       -0.23      3.98 o
  -8  11   1        0.05       -0.22      2.52 o
  -7  11   1        5.18        1.17      3.32 o
  -6  11   1        4.26        6.01      3.13 o
  -5  11   1       36.39       38.84      4.08 o
  -4  11   1       45.79       51.94      4.28 o
  -3  11   1        8.59        4.42      2.64 o
  -2  11   1       10.56        6.92      2.67 o
  -1  11   1        0.81        1.30      2.39 o
   0  11   1       49.30       33.87      3.49 o
   1  11   1       29.46       29.67      3.47 o
   2  11   1        0.79        0.35      2.36 o
   3  11   1       10.75        9.39      4.19 o
   4  11   1        0.74        0.93      2.44 o
   5  11   1        0.37        3.73      2.73 o
   6  11   1        0.02       -2.63      2.63 o
   7  11   1        1.02        6.90      2.51 o
   8  11   1        0.09       -1.77      6.45 o
   9  11   1       25.28       34.80      6.72 o
  -7  12   1        0.49        2.27      6.24 o
  -6  12   1       35.69       53.09      4.94 o
  -5  12   1       55.62       72.54      8.54 o
  -4  12   1       21.48       16.58      3.42 o
  -3  12   1        7.00        3.28      2.84 o
  -2  12   1       11.36       12.94      4.81 o
  -1  12   1        0.85       -3.24      3.24 o
   0  12   1       28.24       31.98      3.64 o
   1  12   1        0.80       -0.74      2.40 o
   2  12   1        0.95       -0.75      4.50 o
   3  12   1       52.69       60.63      4.66 o
   4  12   1       14.94       16.85      4.22 o
   5  12   1        0.21        0.17      2.78 o
   6  12   1        3.96        3.21      2.51 o
  -3  13   1        3.12        0.23      2.93 o
  -2  13   1        7.38        4.51      3.06 o
  -1  13   1        6.49        2.76      2.88 o
   0  13   1        0.89        0.24      2.78 o
   1  13   1        1.55       -0.46      2.67 o
   2  13   1        8.93        9.20      3.29 o
 -16   0   2        0.51        2.66      2.63 o
 -14   0   2       51.11       51.74      3.53 o
 -12   0   2       19.41       26.59      2.25 o
 -10   0   2      949.25      961.64     16.75 o
  -8   0   2      116.56      128.85      2.46 o
  -6   0   2     4071.09     4411.44     41.10 o
  -4   0   2     2416.25     2541.97     23.81 o
  -2   0   2     8555.19     8482.29     79.23 o
   0   0   2      285.14      226.58      3.31 o
   2   0   2      384.45      289.57      3.22 o
   4   0   2     1841.70     1999.58     19.13 o
   6   0   2      155.67      162.25      2.70 o
   8   0   2       98.40       89.92      2.56 o
  10   0   2      861.37      768.20     10.13 o
  12   0   2      102.74      119.34      4.90 o
  14   0   2       16.36        7.75      2.58 o
  16   0   2       32.83       34.97      5.27 o
 -17   1   2        5.75        5.67      2.30 o
 -16   1   2        4.57        4.53      2.12 o
 -15   1   2       21.81       26.43      2.60 o
 -14   1   2       26.20       29.08      2.07 o
 -13   1   2        0.89        2.32      1.17 o
 -12   1   2      361.26      366.53      4.56 o
 -11   1   2      272.37      268.61      3.29 o
 -10   1   2       44.72       55.40      1.40 o
  -9   1   2       76.15       98.99      1.63 o
  -8   1   2      257.72      252.22      2.85 o
  -7   1   2      379.50      370.74      3.57 o
  -6   1   2     1933.57     1980.93     15.03 o
  -5   1   2       97.09      110.10      1.50 o
  -4   1   2     4160.12     4204.72     30.39 o
  -3   1   2      830.51      920.15      9.11 o
  -2   1   2      385.59      393.28      4.09 o
  -1   1   2     3550.50     3441.79     39.30 o
   0   1   2      482.46      456.05      4.36 o
   1   1   2     4829.84     5152.35     54.23 o
   2   1   2     7293.82     7729.91     58.64 o
   3   1   2       65.50       90.30      1.70 o
   4   1   2     1024.31     1205.75      9.79 o
   5   1   2      291.13      262.12      2.87 o
   6   1   2      236.43      241.67      2.44 o
   7   1   2        4.19        4.71      0.62 o
   8   1   2      152.78      129.29      1.91 o
   9   1   2      284.02      307.89      3.29 o
  10   1   2      212.95      229.89      3.19 o
  11   1   2        2.30        2.80      1.16 o
  12   1   2        1.67        3.17      1.25 o
  13   1   2        2.16        1.31      1.49 o
  14   1   2        5.70        8.31      2.15 o
  15   1   2        1.51        2.20      2.11 o
  16   1   2        1.62        2.24      2.27 o
 -17   2   2        1.52       -1.51      1.51 o
 -16   2   2       17.27       25.45      1.99 o
 -15   2   2        5.48        5.14      1.74 o
 -14   2   2       22.24       19.50      1.93 o
 -13   2   2        9.98       13.98      1.49 o
 -12   2   2        5.66        2.04      1.02 o
 -11   2   2       13.41       17.85      1.14 o
 -10   2   2       27.56       31.34      1.18 o
  -9   2   2        2.33        4.56      0.96 o
  -8   2   2      185.04      177.32      2.26 o
  -7   2   2      175.42      226.88      2.85 o
  -6   2   2      187.48      196.63      2.02 o
  -5   2   2     2379.36     2786.02     20.55 o
  -4   2   2     1791.25     1877.33     15.60 o
  -3   2   2     1005.15      932.24      7.99 o
  -2   2   2      979.69     1021.74      8.64 o
  -1   2   2     2370.89     2388.05     22.33 o
   0   2   2     1191.08     1206.03     10.13 o
   1   2   2    11722.37    11757.99     89.41 o
   2   2   2     1610.68     1787.90     14.81 o
   3   2   2       43.21       63.88      1.14 o
   4   2   2      466.35      484.20      4.16 o
   5   2   2       94.36      125.59      1.70 o
   6   2   2      130.50      123.82      1.70 o
   7   2   2       66.13       64.04      1.42 o
   8   2   2       54.96       45.37      1.35 o
   9   2   2      172.96      150.38      2.56 o
  10   2   2      382.25      389.63      4.62 o
  11   2   2        1.45        3.99      1.18 o
  12   2   2        0.12       -0.20      1.27 o
  13   2   2        0.24        2.14      1.40 o
  14   2   2        0.06        0.83      1.49 o
  15   2   2        2.49        2.62      1.64 o
 -17   3   2        8.91       13.08      1.79 o
 -16   3   2        0.70        1.13      1.43 o
 -15   3   2        7.46        3.92      1.46 o
 -14   3   2        4.25        4.19      1.35 o
 -13   3   2       24.66       28.45      2.44 o
 -12   3   2       38.38       39.75      1.61 o
 -11   3   2       61.95       72.55      1.85 o
 -10   3   2      103.29       88.50      1.79 o
  -9   3   2       12.72       12.90      0.83 o
  -8   3   2      615.96      582.97      5.19 o
  -7   3   2      228.41      256.38      3.23 o
  -6   3   2        7.09       24.13      1.09 o
  -5   3   2      552.15      574.98      5.50 o
  -4   3   2        1.64        3.16      0.49 o
  -3   3   2       11.84        9.80      0.57 o
  -2   3   2      737.02      845.50      7.31 o
  -1   3   2     1068.03     1226.92     11.03 o
   0   3   2     1354.64     1489.99     13.26 o
   1   3   2        7.25       14.06      0.94 o
   2   3   2     2474.85     2733.10     22.44 o
   3   3   2        0.13        1.91      0.54 o
   4   3   2      170.70      129.71      2.09 o
   5   3   2      215.00      216.15      2.49 o
   6   3   2      278.89      235.78      2.47 o
   7   3   2      101.90      116.33      1.73 o
   8   3   2      317.06      308.84      3.12 o
   9   3   2      243.46      262.10      3.23 o
  10   3   2        1.31        0.36      0.92 o
  11   3   2       95.66       91.73      2.22 o
  12   3   2       20.77       30.95      1.56 o
  13   3   2        9.61       10.92      1.36 o
  14   3   2        0.55       -0.73      1.39 o
  15   3   2        9.88       13.69      1.98 o
 -16   4   2        4.26        5.29      2.25 o
 -15   4   2        8.83       18.97      2.04 o
 -14   4   2       14.53       11.57      1.31 o
 -13   4   2        0.01       -1.04      1.04 o
 -12   4   2        6.48        9.38      1.15 o
 -11   4   2       58.63       41.26      1.48 o
 -10   4   2      450.04      434.83      6.07 o
  -9   4   2       91.94       72.99      2.08 o
  -8   4   2        1.79        0.12      0.82 o
  -7   4   2      122.37      129.07      2.21 o
  -6   4   2       16.70       13.25      0.88 o
  -5   4   2       51.66       36.45      1.79 o
  -4   4   2     1481.80     1445.00     13.16 o
  -3   4   2      394.09      314.83      4.12 o
  -2   4   2     3991.66     4245.36     36.97 o
  -1   4   2      514.22      561.30      5.88 o
   0   4   2      207.55      174.92      2.31 o
   1   4   2      427.88      364.90      4.56 o
   2   4   2     2142.08     2138.20     20.56 o
   3   4   2        0.01        3.71      0.56 o
   4   4   2      428.21      464.55      5.05 o
   5   4   2        9.62       10.33      0.85 o
   6   4   2       40.84       33.56      1.30 o
   7   4   2      164.88      193.25      3.11 o
   8   4   2       24.00       24.21      1.18 o
   9   4   2       15.87        8.76      0.94 o
  10   4   2        0.55       -0.85      0.85 o
  11   4   2      108.48       98.47      2.32 o
  12   4   2        0.19        1.64      1.08 o
  13   4   2        1.53       -0.01      1.12 o
  14   4   2        0.96       -0.24      1.18 o
  15   4   2       27.70       32.67      1.76 o
 -16   5   2        0.00        0.32      1.74 o
 -15   5   2        0.31        0.80      1.73 o
 -14   5   2       12.18       15.65      1.96 o
 -13   5   2        1.67        3.66      1.43 o
 -12   5   2        0.10       -0.07      1.44 o
 -11   5   2       10.19        4.93      1.31 o
 -10   5   2       98.57      104.66      2.71 o
  -9   5   2       47.97       53.43      1.95 o
  -8   5   2       65.30       58.68      1.81 o
  -7   5   2      119.37      122.03      2.27 o
  -6   5   2        0.07        1.73      0.73 o
  -5   5   2      579.29      575.49      6.44 o
  -4   5   2      278.24      275.27      3.48 o
  -3   5   2        0.07        0.55      0.53 o
  -2   5   2       18.56        4.09      0.60 o
  -1   5   2     1347.98     1662.84     30.82 o
   0   5   2      522.87      593.71      9.40 o
   1   5   2       58.41       57.16      1.57 o
   2   5   2      121.50      158.53      2.26 o
   3   5   2      599.64      622.59      6.76 o
   4   5   2      400.42      385.91      4.41 o
   5   5   2      423.37      393.56      4.97 o
   6   5   2        2.83        2.05      0.80 o
   7   5   2       37.19       26.15      1.42 o
   8   5   2      168.53      171.15      3.32 o
   9   5   2        8.50        4.16      1.20 o
  10   5   2      133.39      109.39      2.93 o
  11   5   2        9.96        7.06      1.49 o
  12   5   2       50.29       61.61      2.58 o
  13   5   2        9.47        9.26      1.86 o
  14   5   2        0.05       -1.13      1.71 o
 -15   6   2        0.52        0.89      1.59 o
 -14   6   2        6.40        3.59      1.54 o
 -13   6   2        1.82       -0.10      1.33 o
 -12   6   2       15.00       16.90      1.66 o
 -11   6   2        0.08       -0.68      1.21 o
 -10   6   2       80.92       61.70      2.86 o
  -9   6   2       35.07       28.19      1.47 o
  -8   6   2       27.98       21.98      1.35 o
  -7   6   2       67.68       64.40      1.98 o
  -6   6   2        1.05        0.19      0.63 o
  -5   6   2      849.56      833.70     11.40 o
  -4   6   2        2.27        0.08      0.84 o
  -3   6   2      365.81      363.17      6.77 o
  -2   6   2       18.18       23.21      3.61 o
  -1   6   2       11.37       18.73      1.74 o
   0   6   2        4.26        1.66      0.99 o
   1   6   2      298.06      257.46      6.80 o
   2   6   2      115.46      134.37      3.72 o
   3   6   2      117.58      137.87      3.19 o
   4   6   2      396.76      371.46      6.21 o
   5   6   2      113.76       99.94      2.76 o
   6   6   2       14.82       10.53      1.25 o
   7   6   2       60.06       61.27      1.80 o
   8   6   2      185.07      158.79      2.97 o
   9   6   2        7.29        8.85      1.53 o
  10   6   2       54.09       59.77      2.59 o
  11   6   2        3.77        3.64      1.33 o
  12   6   2       12.97        9.07      1.48 o
  13   6   2       15.57       13.49      2.96 o
  14   6   2        8.95        8.12      1.80 o
 -14   7   2        3.38        2.11      3.54 o
 -13   7   2       16.78       15.09      3.04 o
 -12   7   2       14.80       22.64      3.02 o
 -11   7   2       11.85       12.48      2.65 o
 -10   7   2       21.72       20.94      2.71 o
  -9   7   2      122.54      120.72      4.29 o
  -8   7   2      172.35      183.23      5.86 o
  -7   7   2       71.23       77.86      3.75 o
  -6   7   2       66.78       64.31      4.54 o
  -5   7   2       32.68       29.51      1.72 o
  -4   7   2      410.29      405.95      7.81 o
  -3   7   2       64.88       55.11      2.64 o
  -2   7   2      276.16      333.60      6.53 o
  -1   7   2      305.99      290.78      5.92 o
   0   7   2      680.75      611.00     10.22 o
   1   7   2      267.93      272.02      5.77 o
   2   7   2      613.20      589.86     11.17 o
   3   7   2      196.92      190.70      4.04 o
   4   7   2      654.82      670.73     10.12 o
   5   7   2       61.55       55.99      2.27 o
   6   7   2        0.99        1.98      1.78 o
   7   7   2       59.03       60.85      4.18 o
   8   7   2       70.39       70.25      5.35 o
   9   7   2        0.05       -2.11      2.11 o
  10   7   2       21.74       15.46      3.95 o
  11   7   2       21.46       23.13      3.26 o
  12   7   2       24.77       23.95      4.37 o
  13   7   2       21.75       28.44      4.88 o
 -14   8   2       10.93       10.29      4.03 o
 -13   8   2        0.95       -1.49      3.15 o
 -12   8   2        0.02       -2.26      2.93 o
 -11   8   2        0.22        5.02      3.04 o
 -10   8   2       10.09        7.41      2.56 o
  -9   8   2        0.08       -0.35      1.82 o
  -8   8   2      151.96      153.57     10.37 o
  -7   8   2      179.48      171.16      5.49 o
  -6   8   2        5.46        6.33      2.01 o
  -5   8   2      102.75       99.91      3.93 o
  -4   8   2       67.36       74.96      4.29 o
  -3   8   2       34.73       33.91      2.27 o
  -2   8   2       13.59       16.99      2.51 o
  -1   8   2        5.69        4.32      1.44 o
   0   8   2      327.72      345.94      7.01 o
   1   8   2        1.98        1.42      1.48 o
   2   8   2       11.58       18.51      2.72 o
   3   8   2      244.74      247.19      6.01 o
   4   8   2      708.84      693.12     12.28 o
   5   8   2        4.85        5.48      1.71 o
   6   8   2       24.81       23.91      2.29 o
   7   8   2      117.05      108.24      4.69 o
   8   8   2        4.87        1.68      2.23 o
   9   8   2       66.33       62.10      5.57 o
  10   8   2       17.48       21.80      3.92 o
  11   8   2        4.29        5.05      8.03 o
  12   8   2       50.28       60.71      7.60 o
 -13   9   2        2.37        9.25      5.77 o
 -12   9   2        0.23       -2.91      2.91 o
 -11   9   2        0.35        4.37      3.24 o
 -10   9   2        0.00        1.92      2.79 o
  -9   9   2        3.14        1.61      2.25 o
  -8   9   2        0.01       -0.75      2.52 o
  -7   9   2       16.08       22.71      3.44 o
  -6   9   2       19.73       19.96      3.30 o
  -5   9   2       70.99       67.69      5.00 o
  -4   9   2      218.97      212.71      7.06 o
  -3   9   2        4.97        7.87      2.39 o
  -2   9   2      189.52      183.94      8.05 o
  -1   9   2       19.91       14.72      2.07 o
   0   9   2       19.25       12.22      1.88 o
   1   9   2       24.52       21.05      2.70 o
   2   9   2       87.37       87.74      4.72 o
   3   9   2       69.44       81.41      4.70 o
   4   9   2      478.26      480.72     12.02 o
   5   9   2        0.40       -3.11      6.24 o
   6   9   2       40.42       40.97      3.20 o
   7   9   2        2.47        6.31      2.87 o
   8   9   2       16.87       21.13      3.57 o
   9   9   2       10.27        8.22      3.29 o
  10   9   2        0.84       -1.42      2.99 o
  11   9   2       29.40       39.62      4.95 o
 -11  10   2        5.52        1.99      5.19 o
 -10  10   2       11.52       13.89      3.11 o
  -9  10   2        2.55        0.94      2.48 o
  -8  10   2        3.62        3.30      4.08 o
  -7  10   2        0.72        3.68      2.82 o
  -6  10   2      144.52      142.90      6.61 o
  -5  10   2       34.50       35.09      3.65 o
  -4  10   2       49.23       39.72      3.60 o
  -3  10   2        7.80        8.54      2.49 o
  -2  10   2        0.66       -0.43      2.01 o
  -1  10   2       12.43        8.97      2.35 o
   0  10   2       84.85       79.90      4.51 o
   1  10   2        0.22        1.81      3.95 o
   2  10   2       26.96       32.57      8.80 o
   3  10   2        4.62        3.78      2.45 o
   4  10   2        4.39        0.50      2.47 o
   5  10   2       53.98       50.58      4.28 o
   6  10   2       68.45       75.55      4.19 o
   7  10   2        1.25        3.28      3.20 o
   8  10   2        1.95       10.88      7.33 o
   9  10   2       38.65       40.33      4.77 o
  10  10   2        0.05       -3.01      3.01 o
  -9  11   2        0.25        2.89      2.52 o
  -8  11   2        8.01        4.60      3.38 o
  -7  11   2       26.90       32.65      4.16 o
  -6  11   2      141.84      163.54      7.40 o
  -5  11   2        3.73        2.68      2.70 o
  -4  11   2        0.95        0.27      2.59 o
  -3  11   2        0.34        0.14      4.75 o
  -2  11   2        0.00        1.96      2.34 o
  -1  11   2       59.47       59.84      7.50 o
   0  11   2       11.76       17.27      2.94 o
   1  11   2        0.06        0.12      2.77 o
   2  11   2       81.01       71.16      4.65 o
   3  11   2       11.15        7.64      5.33 o
   4  11   2       47.10       40.05      6.98 o
   5  11   2       39.61       42.15      4.31 o
   6  11   2        6.05        8.08      2.57 o
   7  11   2        0.13       -2.50      2.50 o
   8  11   2       17.29       18.56      3.92 o
  -7  12   2        0.70       -3.72      3.72 o
  -6  12   2       21.14       27.63      4.01 o
  -5  12   2       12.73       14.19      3.47 o
  -4  12   2       14.76       14.54      3.25 o
  -3  12   2        6.14        6.49      2.80 o
  -2  12   2        1.71       -0.64      2.48 o
  -1  12   2        1.47        1.14      2.53 o
   0  12   2       19.62       26.74      3.48 o
   1  12   2       21.94       22.48      6.66 o
   2  12   2        4.85       -0.36      2.39 o
   3  12   2        0.61       -0.38      3.94 o
   4  12   2       18.32       22.03      3.77 o
   5  12   2        0.70       -1.10      3.01 o
   6  12   2        0.07       -0.26      2.30 o
  -3  13   2        8.54       11.76      3.59 o
  -2  13   2        5.16       11.76      3.31 o
  -1  13   2        4.35        0.30      2.86 o
   0  13   2        0.76       -2.58      2.58 o
   1  13   2        0.03       -1.37      2.66 o
 -17   0   3       17.39       14.93      3.06 o
 -15   0   3       45.90       37.73      3.89 o
 -13   0   3       20.99       21.09      2.12 o
 -11   0   3      436.77      396.52      6.11 o
  -9   0   3       81.28       86.78      2.23 o
  -7   0   3      777.37     1071.24     10.95 o
  -5   0   3       54.17       39.68      1.47 o
  -3   0   3      281.79      304.62      3.06 o
  -1   0   3     1539.35     1565.93     15.37 o
   1   0   3        0.34        1.21      0.61 o
   3   0   3       73.54       49.03      1.22 o
   5   0   3      974.82     1083.48     11.09 o
   7   0   3        0.06        0.56      0.81 o
   9   0   3      580.77      626.29      8.51 o
  11   0   3      809.84      777.75     11.92 o
  13   0   3        3.90        3.00      4.25 o
  15   0   3        1.20        1.24      2.77 o
 -17   1   3        8.29       12.45      2.08 o
 -16   1   3        1.74        0.45      1.52 o
 -15   1   3        4.53        2.61      1.75 o
 -14   1   3       19.82       17.83      1.64 o
 -13   1   3       69.71       54.99      2.36 o
 -12   1   3      143.59      119.86      2.48 o
 -11   1   3       97.02      112.17      2.14 o
 -10   1   3      124.55      111.12      1.97 o
  -9   1   3      162.48      172.93      2.33 o
  -8   1   3       21.33       27.80      0.89 o
  -7   1   3      737.66      832.50      6.48 o
  -6   1   3     1401.17     1515.95     11.50 o
  -5   1   3        0.45        2.92      0.41 o
  -4   1   3     3592.95     3825.39     30.94 o
  -3   1   3       19.21       34.41      0.78 o
  -2   1   3     6881.20     7423.90     63.77 o
  -1   1   3    15522.07    15759.24    127.64 o
   0   1   3      172.69      180.72      2.46 o
   1   1   3     1790.56     1813.25     14.94 o
   2   1   3     2599.40     2633.39     19.33 o
   3   1   3     2839.06     2867.39     20.93 o
   4   1   3     1116.45     1147.49      8.50 o
   5   1   3      252.02      280.77      3.32 o
   6   1   3      174.58      165.60      2.18 o
   7   1   3       36.92       26.61      1.01 o
   8   1   3      216.01      215.26      2.68 o
   9   1   3       43.07       36.43      1.35 o
  10   1   3       16.94       18.39      1.30 o
  11   1   3      107.43      128.10      2.92 o
  12   1   3       51.59       58.82      2.32 o
  13   1   3       20.26       24.91      1.96 o
  14   1   3       11.50       13.29      2.37 o
  15   1   3       15.00       17.61      2.57 o
 -17   2   3        5.14        4.34      1.72 o
 -16   2   3       61.13       67.64      2.54 o
 -15   2   3       26.62       28.59      2.59 o
 -14   2   3        4.63        7.35      1.41 o
 -13   2   3      116.96      107.78      2.59 o
 -12   2   3       54.89       56.37      1.88 o
 -11   2   3      263.74      231.67      3.04 o
 -10   2   3        2.00        1.23      0.69 o
  -9   2   3        0.25       -0.63      0.63 o
  -8   2   3      144.37      165.39      1.97 o
  -7   2   3      328.37      363.00      3.61 o
  -6   2   3      873.64      819.19      7.61 o
  -5   2   3     1173.15     1222.11     16.83 o
  -4   2   3        1.07       13.69      1.04 o
  -3   2   3     2621.18     2697.42     25.55 o
  -2   2   3     1929.16     2006.57     19.35 o
  -1   2   3     2839.32     2997.56     69.60 o
   0   2   3     3061.53     3234.97     53.48 o
   1   2   3     2216.69     2270.63     44.34 o
   2   2   3       42.53       39.16      1.11 o
   3   2   3     1235.28     1299.13     11.18 o
   4   2   3     3675.04     3813.01     29.34 o
   5   2   3       18.46       12.38      0.71 o
   6   2   3      697.84      659.14      6.09 o
   7   2   3      139.85      162.42      2.16 o
   8   2   3       25.96       13.58      0.90 o
   9   2   3        9.92        5.42      0.95 o
  10   2   3      147.24      182.49      3.01 o
  11   2   3       24.16       23.45      1.67 o
  12   2   3        0.32        0.40      1.31 o
  13   2   3        0.68        0.46      1.37 o
  14   2   3        1.14       -0.31      1.60 o
  15   2   3        8.15        9.87      2.00 o
 -17   3   3        3.46        4.19      1.52 o
 -16   3   3       42.97       40.77      1.99 o
 -15   3   3        1.11        0.20      1.23 o
 -14   3   3        1.84        4.67      1.21 o
 -13   3   3        0.51       -1.21      1.21 o
 -12   3   3        4.97        2.92      1.17 o
 -11   3   3       25.80       26.06      1.15 o
 -10   3   3       24.93       25.17      1.02 o
  -9   3   3       16.49        6.43      0.89 o
  -8   3   3       17.04       17.72      1.03 o
  -7   3   3       15.97       27.14      1.02 o
  -6   3   3       35.45       35.59      1.12 o
  -5   3   3      480.23      518.78      5.06 o
  -4   3   3      289.48      274.78      3.69 o
  -3   3   3      620.71      657.09      5.92 o
  -2   3   3      943.80     1092.55      9.36 o
  -1   3   3        0.01       -0.47      0.56 o
   0   3   3       24.34       54.33      0.99 o
   1   3   3     1722.59     1827.91     14.35 o
   2   3   3        2.82       12.90      0.65 o
   3   3   3      119.28       94.00      1.64 o
   4   3   3        1.07       -0.54      0.54 o
   5   3   3       65.41       75.81      1.66 o
   6   3   3      255.27      267.24      3.22 o
   7   3   3      116.56      103.13      1.63 o
   8   3   3        7.98        4.98      0.75 o
   9   3   3      162.09      147.20      2.37 o
  10   3   3       17.85       14.80      1.32 o
  11   3   3       34.37       26.77      1.45 o
  12   3   3      145.16      170.41      3.50 o
  13   3   3      101.99      111.71      3.62 o
  14   3   3       13.75       12.46      1.68 o
  15   3   3        2.09        3.09      1.62 o
 -17   4   3        3.30       -0.93      4.02 o
 -16   4   3        5.67        3.22      2.35 o
 -15   4   3        0.00        0.06      1.86 o
 -14   4   3       16.39       20.42      1.93 o
 -13   4   3        1.18       -0.53      1.49 o
 -12   4   3        5.84        1.55      1.35 o
 -11   4   3        4.31        3.59      1.29 o
 -10   4   3       90.03       81.17      2.30 o
  -9   4   3       10.16       17.82      1.23 o
  -8   4   3      268.75      278.79      3.44 o
  -7   4   3        0.91       -0.31      0.67 o
  -6   4   3      350.82      355.69      4.22 o
  -5   4   3      771.08      780.89      7.70 o
  -4   4   3      478.45      554.74      6.16 o
  -3   4   3      695.30      768.24      7.38 o
  -2   4   3     3129.75     3273.18     28.58 o
  -1   4   3     2992.27     2951.48     25.86 o
   0   4   3     1596.07     1598.35     14.37 o
   1   4   3     1039.30     1174.14     10.84 o
   2   4   3       21.65       36.37      1.20 o
   3   4   3       16.88       11.77      0.80 o
   4   4   3      241.74      212.55      2.98 o
   5   4   3      961.03      951.83      9.50 o
   6   4   3      144.83      165.99      2.63 o
   7   4   3       34.69       34.43      1.39 o
   8   4   3       32.10       19.68      1.51 o
   9   4   3       64.13       79.39      2.58 o
  10   4   3      122.79      121.20      3.33 o
  11   4   3      110.54      106.15      3.62 o
  12   4   3       14.88       21.13      2.03 o
  13   4   3       11.89        7.75      1.85 o
  14   4   3        0.14       -1.69      1.99 o
 -16   5   3        1.68        3.58      1.89 o
 -15   5   3        7.73       10.88      2.02 o
 -14   5   3       15.30       20.02      2.08 o
 -13   5   3       12.89       17.42      1.80 o
 -12   5   3       71.10       70.46      2.90 o
 -11   5   3      149.22      137.55      3.27 o
 -10   5   3       52.80       60.08      2.15 o
  -9   5   3      147.25      153.18      2.96 o
  -8   5   3       12.49       10.56      1.20 o
  -7   5   3        0.01        0.23      0.76 o
  -6   5   3      425.27      465.59      5.22 o
  -5   5   3       80.00       97.65      2.01 o
  -4   5   3       25.25       31.51      1.69 o
  -3   5   3      398.06      322.85      3.94 o
  -2   5   3        0.79        0.79      1.19 o
  -1   5   3      896.11     1064.19     11.18 o
   0   5   3      432.94      437.71      5.40 o
   1   5   3      599.85      555.14      6.74 o
   2   5   3     1090.77     1100.93     12.36 o
   3   5   3      231.38      223.25      2.65 o
   4   5   3      445.25      451.54      5.10 o
   5   5   3       39.01       37.09      1.34 o
   6   5   3        0.74        0.45      0.83 o
   7   5   3      162.54      155.42      3.15 o
   8   5   3        6.03       13.42      1.41 o
   9   5   3       27.72       16.91      1.59 o
  10   5   3       42.00       31.94      1.89 o
  11   5   3        1.70        1.15      1.41 o
  12   5   3        3.79        2.87      1.70 o
  13   5   3       22.51       24.66      2.33 o
  14   5   3        0.29        0.85      1.92 o
 -15   6   3       18.67       22.35      2.18 o
 -14   6   3       20.93       24.39      2.11 o
 -13   6   3        1.84        0.89      1.47 o
 -12   6   3       48.33       43.68      2.28 o
 -11   6   3        1.58       -0.53      1.30 o
 -10   6   3      111.67      102.42      2.94 o
  -9   6   3        0.13        0.25      0.99 o
  -8   6   3       63.10       49.91      1.77 o
  -7   6   3       70.86       84.69      2.11 o
  -6   6   3      371.06      357.96      4.61 o
  -5   6   3       21.36       23.01      1.16 o
  -4   6   3        7.34        6.77      0.79 o
  -3   6   3       24.37       29.61      1.31 o
  -2   6   3      956.75     1015.83     10.33 o
  -1   6   3      119.68      119.08      1.92 o
   0   6   3        1.63        0.08      0.52 o
   1   6   3      423.21      466.73      5.83 o
   2   6   3      111.41      142.94      2.54 o
   3   6   3      141.87      138.46      2.63 o
   4   6   3       45.20       38.37      1.35 o
   5   6   3       12.02        6.83      0.97 o
   6   6   3        1.34       -0.28      1.25 o
   7   6   3      167.50      141.32      2.95 o
   8   6   3       84.46       81.86      2.42 o
   9   6   3       35.60       40.91      2.33 o
  10   6   3        3.82        3.13      1.43 o
  11   6   3       29.09       35.81      2.70 o
  12   6   3        4.49        4.10      1.64 o
  13   6   3        5.07        9.72      2.13 o
 -15   7   3        1.70        3.35      1.81 o
 -14   7   3        7.58       11.88      1.58 o
 -13   7   3        3.93        3.12      1.43 o
 -12   7   3       12.55       12.74      1.50 o
 -11   7   3       15.14       11.13      1.72 o
 -10   7   3      224.86      227.74      4.28 o
  -9   7   3        6.89        0.92      1.52 o
  -8   7   3       13.41       14.86      1.18 o
  -7   7   3        0.01       -1.28      1.28 o
  -6   7   3      177.60      185.22      5.13 o
  -5   7   3      183.11      189.32     11.00 o
  -4   7   3      167.77      160.19      4.37 o
  -3   7   3       18.67       24.80      1.87 o
  -2   7   3        0.38       -0.29      1.09 o
  -1   7   3       33.95       42.10      2.19 o
   0   7   3      248.31      237.72      5.27 o
   1   7   3       29.88       37.97      3.11 o
   2   7   3     1752.49     1731.76     25.45 o
   3   7   3      269.57      258.29      6.11 o
   4   7   3      114.24       99.15      3.41 o
   5   7   3        3.47        6.40      2.04 o
   6   7   3       65.34       72.47      3.70 o
   7   7   3       32.85       45.08      3.77 o
   8   7   3      125.29      135.42      5.25 o
   9   7   3        3.02        1.59      2.73 o
  10   7   3       26.53       27.54      3.34 o
  11   7   3       26.10       28.11      3.53 o
  12   7   3        0.28        1.78      2.89 o
  13   7   3       12.04       28.45      5.89 o
 -14   8   3        4.68        4.13      3.67 o
 -13   8   3        1.90        2.03      3.25 o
 -12   8   3        0.90        1.15      2.35 o
 -11   8   3        6.01        5.82      3.63 o
 -10   8   3        1.67        1.65      1.98 o
  -9   8   3       80.11       86.15      7.00 o
  -8   8   3        0.29        1.74      2.14 o
  -7   8   3     1870.10     1841.86     27.91 o
  -6   8   3        8.79       12.79      2.17 o
  -5   8   3       28.71       28.99      2.73 o
  -4   8   3       14.47       13.37      1.93 o
  -3   8   3      127.38      129.32      4.28 o
  -2   8   3        0.14        1.44      1.91 o
  -1   8   3      813.54      816.04     13.34 o
   0   8   3       14.68       22.18      2.10 o
   1   8   3      379.30      396.77      7.92 o
   2   8   3       89.17       95.54      3.88 o
   3   8   3        0.30       -0.37      1.74 o
   4   8   3       56.62       52.74      3.39 o
   5   8   3       57.86       55.01      2.94 o
   6   8   3       50.75       35.45      3.14 o
   7   8   3       19.47       24.26      3.09 o
   8   8   3       34.41       31.87      3.58 o
   9   8   3       25.17       19.68      3.70 o
  10   8   3        0.29        7.25      3.32 o
  11   8   3       13.85       14.78      3.98 o
  12   8   3        0.07       -3.20      3.20 o
 -13   9   3        0.06       -2.40      3.34 o
 -12   9   3        6.35       11.13      5.85 o
 -11   9   3       22.86       23.85      8.77 o
 -10   9   3       10.52        5.04      2.62 o
  -9   9   3        7.45       10.14      3.14 o
  -8   9   3       44.35       32.93      3.76 o
  -7   9   3      100.28      102.36      4.61 o
  -6   9   3      128.52      127.13      4.80 o
  -5   9   3      510.16      534.97     10.36 o
  -4   9   3        0.11       -1.68      1.68 o
  -3   9   3       71.74       72.80      3.49 o
  -2   9   3        4.73        6.77      2.19 o
  -1   9   3      277.54      255.32      8.36 o
   0   9   3       58.40       51.53      3.84 o
   1   9   3      619.71      581.99     10.66 o
   2   9   3       21.70       19.64      2.35 o
   3   9   3       96.36      101.68      4.29 o
   4   9   3        4.97        6.97      2.77 o
   5   9   3       24.34       27.58      2.84 o
   6   9   3        1.19       -0.93      2.66 o
   7   9   3      154.85      169.27      7.33 o
   8   9   3        0.43        3.95      3.52 o
   9   9   3       34.62       34.60      9.01 o
  10   9   3       24.30       26.66      6.42 o
  11   9   3       13.50       10.24      3.78 o
 -11  10   3        8.23       17.30      4.00 o
 -10  10   3        3.51        1.55      2.60 o
  -9  10   3        0.16       -3.01      3.01 o
  -8  10   3        5.18        4.99      3.21 o
  -7  10   3      235.06      243.52      8.60 o
  -6  10   3        9.75        7.26      8.10 o
  -5  10   3        0.39       -3.39      3.39 o
  -4  10   3       19.78       17.89      3.06 o
  -3  10   3       27.55       20.01      2.97 o
  -2  10   3       98.25       96.14      4.95 o
  -1  10   3       81.28       69.06      4.36 o
   0  10   3       26.20       14.77      3.50 o
   1  10   3       63.49       52.94      3.86 o
   2  10   3        0.00       -0.18      4.01 o
   3  10   3        0.18       -0.40      2.31 o
   4  10   3        3.55        3.22      3.46 o
   5  10   3       42.05       52.09      3.55 o
   6  10   3        6.28        3.67      2.92 o
   7  10   3        9.84       17.98      3.61 o
   8  10   3        9.31        8.77      3.50 o
   9  10   3       16.45       15.45      3.99 o
 -10  11   3        5.51        1.86      2.66 o
  -9  11   3        0.23       -1.32      3.02 o
  -8  11   3        9.96        2.76      3.15 o
  -7  11   3        3.01        1.09      2.98 o
  -6  11   3        2.61        2.59      2.93 o
  -5  11   3      160.79      150.63      6.68 o
  -4  11   3       77.66       94.89      9.54 o
  -3  11   3        0.19       -2.13      2.13 o
  -2  11   3        0.52        2.76      2.42 o
  -1  11   3        5.18        3.99      3.20 o
   0  11   3       17.91       20.14      3.01 o
   1  11   3        8.83       12.47      2.67 o
   2  11   3       29.16       26.42      4.74 o
   3  11   3       20.44       28.03      3.49 o
   4  11   3        0.41        2.37      2.69 o
   5  11   3       11.27       13.71      2.66 o
   6  11   3        0.10        2.29      2.93 o
   7  11   3       12.24       15.55      3.71 o
  -7  12   3       25.17       27.51      8.47 o
  -6  12   3       21.45       21.61      3.75 o
  -5  12   3        2.24       -4.51      4.62 o
  -4  12   3        1.06        0.42      2.49 o
  -3  12   3        2.52       -2.30      2.30 o
  -2  12   3       13.26       16.31      3.06 o
  -1  12   3       11.87        8.87      2.79 o
   0  12   3        1.75        0.90      2.38 o
   1  12   3        0.88        4.09      2.58 o
   2  12   3       10.48       10.09      3.07 o
   3  12   3        1.71        1.46      2.93 o
   4  12   3       31.10       45.30      4.61 o
   5  12   3        0.76       -2.20      2.20 o
  -2  13   3        1.92       -1.60      2.81 o
  -1  13   3       13.34       16.35      3.49 o
   0  13   3       17.22       16.32      3.54 o
 -18   0   4        6.26        6.56      4.50 o
 -16   0   4        0.90        2.05      1.92 o
 -14   0   4        8.64        9.52      1.90 o
 -12   0   4      147.13      151.19      4.09 o
 -10   0   4       55.51       54.56      2.45 o
  -8   0   4      697.45      702.34      8.51 o
  -6   0   4     1103.26     1068.68     12.84 o
  -4   0   4      620.00      682.19      6.93 o
  -2   0   4     5131.44     5398.20     88.28 o
   0   0   4     5000.72     4980.88     57.12 o
   2   0   4      269.12      234.71      3.19 o
   4   0   4      732.53      842.46      9.67 o
   6   0   4        4.72        9.01      0.94 o
   8   0   4        8.35        9.67      1.20 o
  10   0   4      244.15      207.57      4.98 o
  12   0   4       17.30       12.04      2.05 o
  14   0   4        1.95        0.06      2.51 o
 -17   1   4        2.05        1.82      1.59 o
 -16   1   4        5.41        1.09      1.46 o
 -15   1   4        6.54       11.71      1.58 o
 -14   1   4       18.31       13.73      1.41 o
 -13   1   4       66.83       68.40      2.12 o
 -12   1   4       66.50       61.95      1.84 o
 -11   1   4      455.27      422.75      4.69 o
 -10   1   4       31.16       31.46      1.06 o
  -9   1   4      106.92      119.20      1.79 o
  -8   1   4      103.09       92.60      1.55 o
  -7   1   4       12.62        7.12      0.60 o
  -6   1   4     6123.13     6543.18     44.91 o
  -5   1   4      600.76      626.01      5.78 o
  -4   1   4      235.10      272.34      2.85 o
  -3   1   4       49.87       30.63      0.79 o
  -2   1   4      496.30      487.66      4.41 o
  -1   1   4     3692.35     3901.80     31.49 o
   0   1   4     1908.73     1966.23     15.21 o
   1   1   4       17.95       24.58      0.76 o
   2   1   4      125.45      122.09      1.74 o
   3   1   4      243.35      257.95      2.53 o
   4   1   4        1.95       14.86      0.67 o
   5   1   4       61.94       47.68      1.11 o
   6   1   4      191.20      178.96      2.22 o
   7   1   4       27.16       17.71      0.87 o
   8   1   4       95.71       83.77      1.83 o
   9   1   4        1.74       -0.01      0.93 o
  10   1   4      358.50      390.07      5.12 o
  11   1   4       17.50       22.05      1.74 o
  12   1   4        4.35        4.55      1.47 o
  13   1   4        3.35        2.15      1.48 o
  14   1   4        9.94       13.15      1.87 o
  15   1   4       18.96       19.56      2.30 o
 -17   2   4        2.04        2.46      1.89 o
 -16   2   4        1.74        1.78      1.29 o
 -15   2   4       50.41       56.73      2.03 o
 -14   2   4        6.79        2.62      1.09 o
 -13   2   4       10.48        4.94      1.15 o
 -12   2   4      162.91      157.54      2.67 o
 -11   2   4        0.15       -0.38      0.75 o
 -10   2   4       82.52       80.31      1.49 o
  -9   2   4      631.10      598.37      5.35 o
  -8   2   4      145.34      131.69      2.44 o
  -7   2   4     1405.21     1407.63     12.48 o
  -6   2   4      684.60      715.48      7.21 o
  -5   2   4        7.41        7.65      0.97 o
  -4   2   4       19.62       16.58      0.71 o
  -3   2   4     8597.88     8857.49     82.38 o
  -2   2   4     1024.85      974.73      9.74 o
  -1   2   4      607.60      715.63      7.32 o
   0   2   4     5402.30     5552.45     47.87 o
   1   2   4     1189.83     1175.13     11.70 o
   2   2   4       91.47       83.78      2.88 o
   3   2   4     4606.42     4722.52     41.11 o
   4   2   4      521.13      457.30      5.13 o
   5   2   4       34.68       53.18      1.15 o
   6   2   4      105.81      117.08      1.98 o
   7   2   4        6.05       12.18      0.85 o
   8   2   4      300.15      310.69      3.58 o
   9   2   4       15.18       15.26      1.09 o
  10   2   4       67.01       67.07      2.13 o
  11   2   4      382.79      384.28      5.17 o
  12   2   4       56.47       56.86      2.47 o
  13   2   4        0.14        4.65      1.63 o
  14   2   4        3.98        7.21      1.82 o
 -17   3   4        8.09        5.08      4.72 o
 -16   3   4       13.04       16.02      2.83 o
 -15   3   4       42.94       33.85      3.10 o
 -14   3   4       16.56       15.43      2.11 o
 -13   3   4       94.16       97.41      3.54 o
 -12   3   4        0.88        0.80      1.22 o
 -11   3   4      154.70      174.14      3.10 o
 -10   3   4       25.67       29.38      1.36 o
  -9   3   4        7.87        9.57      0.99 o
  -8   3   4       10.70        8.95      0.94 o
  -7   3   4      794.41      816.05      8.28 o
  -6   3   4      211.06      206.42      2.87 o
  -5   3   4     3818.76     3923.47     32.00 o
  -4   3   4       10.40       13.39      0.81 o
  -3   3   4      790.29      797.80      7.09 o
  -2   3   4     1319.15     1409.02     13.82 o
  -1   3   4      778.34      744.59      7.78 o
   0   3   4      227.92      263.06      2.81 o
   1   3   4     2097.17     2183.12     16.19 o
   2   3   4     1678.98     1833.18     15.47 o
   3   3   4      620.45      683.62      6.50 o
   4   3   4        8.20        8.31      0.75 o
   5   3   4        0.27       -0.60      0.60 o
   6   3   4       29.35       21.23      1.13 o
   7   3   4      118.20      125.60      2.45 o
   8   3   4       69.74       53.61      1.82 o
   9   3   4       35.75       47.22      1.45 o
  10   3   4      100.81      102.89      2.45 o
  11   3   4       86.64       63.97      2.12 o
  12   3   4        4.22        4.00      1.25 o
  13   3   4       21.09       31.92      2.57 o
  14   3   4       49.55       52.93      2.38 o
 -17   4   4        6.64        6.63      2.52 o
 -16   4   4        0.00        0.07      2.04 o
 -15   4   4       12.75       12.51      2.87 o
 -14   4   4        5.86        6.50      1.90 o
 -13   4   4        0.28       -0.72      1.35 o
 -12   4   4       84.24       77.19      2.68 o
 -11   4   4       12.82        8.99      1.39 o
 -10   4   4       24.66       24.75      1.46 o
  -9   4   4       13.36       15.00      1.06 o
  -8   4   4      163.08      152.10      2.66 o
  -7   4   4       18.17       27.39      1.11 o
  -6   4   4      248.39      301.14      3.49 o
  -5   4   4        0.49        1.98      0.68 o
  -4   4   4     2018.93     2237.63     20.21 o
  -3   4   4     3183.82     3164.38     25.94 o
  -2   4   4      565.52      574.55      6.37 o
  -1   4   4      484.16      517.31      5.84 o
   0   4   4      410.88      475.76      4.61 o
   1   4   4     2815.00     2951.28     24.73 o
   2   4   4     5222.11     5336.47     43.08 o
   3   4   4     1274.53     1379.58     12.08 o
   4   4   4       93.19       64.34      1.59 o
   5   4   4      223.36      227.29      3.37 o
   6   4   4        1.18       -0.19      0.76 o
   7   4   4       88.51       98.98      2.43 o
   8   4   4        0.29       -0.90      1.12 o
   9   4   4       52.60       59.43      2.33 o
  10   4   4       10.88        8.78      1.61 o
  11   4   4        3.21        1.63      1.63 o
  12   4   4       25.89       25.38      2.46 o
  13   4   4       18.18       28.24      3.13 o
  14   4   4        0.34       -1.96      2.40 o
 -16   5   4        0.18        0.92      2.32 o
 -15   5   4        5.41        5.42      3.06 o
 -14   5   4        0.02       -0.25      1.57 o
 -13   5   4        2.95        3.76      1.62 o
 -12   5   4       68.85       76.54      2.96 o
 -11   5   4       11.97       16.57      1.56 o
 -10   5   4       74.21       78.25      3.91 o
  -9   5   4        1.86       -0.23      0.96 o
  -8   5   4       17.62       15.72      1.15 o
  -7   5   4      212.54      226.28      3.28 o
  -6   5   4      978.73      962.75     12.37 o
  -5   5   4      271.45      272.20      3.79 o
  -4   5   4        0.28        3.04      0.67 o
  -3   5   4       84.52      111.00      1.83 o
  -2   5   4       13.83       22.11      0.86 o
  -1   5   4      160.30      170.49      2.29 o
   0   5   4      940.89     1027.57      9.74 o
   1   5   4       85.53       92.60      1.79 o
   2   5   4      810.58      896.07      8.27 o
   3   5   4       92.97       98.66      2.21 o
   4   5   4      473.71      494.29      5.59 o
   5   5   4       11.77       16.69      1.14 o
   6   5   4      362.47      361.84      7.51 o
   7   5   4       85.39       72.69      2.34 o
   8   5   4      137.97      112.61      2.97 o
   9   5   4        4.03        1.24      1.30 o
  10   5   4       26.61       35.71      2.29 o
  11   5   4        5.01        2.41      1.70 o
  12   5   4        7.72        3.65      2.20 o
  13   5   4        1.28       -1.23      1.84 o
 -16   6   4        1.34       -0.17      1.85 o
 -15   6   4        0.00        0.24      1.71 o
 -14   6   4        6.13       13.64      1.94 o
 -13   6   4       40.43       40.55      2.93 o
 -12   6   4       25.35       28.40      2.08 o
 -11   6   4        3.92        3.09      1.43 o
 -10   6   4        0.27       -0.01      1.14 o
  -9   6   4       51.84       39.62      1.81 o
  -8   6   4       31.73       23.91      1.57 o
  -7   6   4       63.60       79.24      2.37 o
  -6   6   4       45.63       34.17      1.43 o
  -5   6   4       26.03       34.41      1.73 o
  -4   6   4      365.65      356.73      4.60 o
  -3   6   4      148.48      144.94      2.23 o
  -2   6   4      160.27      145.40      2.33 o
  -1   6   4      201.22      228.26      3.81 o
   0   6   4        0.00        0.60      0.63 o
   1   6   4       77.02       60.12      2.18 o
   2   6   4      189.12      182.56      3.00 o
   3   6   4        1.06        1.43      0.69 o
   4   6   4      360.81      390.25      5.07 o
   5   6   4      148.84      141.00      2.84 o
   6   6   4       61.53       56.32      2.59 o
   7   6   4        8.57       10.88      1.48 o
   8   6   4        2.85        3.85      1.45 o
   9   6   4       27.22       24.51      2.42 o
  10   6   4        0.44        0.17      1.48 o
  11   6   4        0.16        2.13      1.65 o
  12   6   4        3.24        3.18      1.79 o
  13   6   4       15.68       22.19      2.72 o
 -15   7   4        1.78       -0.96      2.00 o
 -14   7   4        0.62        2.63      1.59 o
 -13   7   4        4.14        1.18      1.43 o
 -12   7   4        7.65        5.69      1.50 o
 -11   7   4      107.47      120.82      3.27 o
 -10   7   4       48.56       42.79      1.96 o
  -9   7   4      106.51      101.91      5.08 o
  -8   7   4       64.73       82.80      2.69 o
  -7   7   4      175.32      204.80      3.74 o
  -6   7   4       35.36       32.85      1.55 o
  -5   7   4      111.58       88.40      2.19 o
  -4   7   4      661.65      685.60      8.30 o
  -3   7   4       69.67       74.01      2.68 o
  -2   7   4      167.61      162.71      2.49 o
  -1   7   4       98.16       97.18      2.65 o
   0   7   4        3.70        5.48      0.81 o
   1   7   4        6.23        3.46      0.83 o
   2   7   4      108.93       95.39      2.79 o
   3   7   4      301.77      293.01      4.10 o
   4   7   4      438.88      452.94      6.25 o
   5   7   4     1481.49     1438.68     16.42 o
   6   7   4        0.10        1.44      1.16 o
   7   7   4      147.51      142.54      3.23 o
   8   7   4       62.63       55.79      2.31 o
   9   7   4        8.02        6.71      1.42 o
  10   7   4        0.21       -0.45      1.45 o
  11   7   4       41.26       40.80      2.57 o
  12   7   4        0.94        1.81      1.48 o
 -14   8   4       69.10       63.58      9.40 o
 -13   8   4        9.32       11.90      3.44 o
 -12   8   4        1.40       -2.78      2.78 o
 -11   8   4       32.32       38.38      3.11 o
 -10   8   4       37.99       37.19      3.90 o
  -9   8   4       68.78       77.70      4.12 o
  -8   8   4      223.98      221.30      6.40 o
  -7   8   4        0.11        4.20      2.10 o
  -6   8   4      287.61      267.19      6.55 o
  -5   8   4        1.85       -1.60      1.60 o
  -4   8   4      204.85      186.92      5.01 o
  -3   8   4      247.44      227.85      5.55 o
  -2   8   4      758.35      713.85     12.08 o
  -1   8   4      100.70       66.38      3.12 o
   0   8   4      648.03      630.82     11.03 o
   1   8   4        0.10       -1.47      1.47 o
   2   8   4       30.73       20.64      2.24 o
   3   8   4        0.93        0.91      1.47 o
   4   8   4      107.92      119.17      4.62 o
   5   8   4      245.56      261.24      6.90 o
   6   8   4       52.56       54.46      3.52 o
   7   8   4        7.82        2.91      2.57 o
   8   8   4        4.18        7.50      2.57 o
   9   8   4        6.92       11.30      3.74 o
  10   8   4       12.08        9.86      3.65 o
  11   8   4        0.03        0.13      3.27 o
 -13   9   4        2.68        2.16      3.57 o
 -12   9   4       34.59       40.96      4.92 o
 -11   9   4        0.91       -1.36      2.57 o
 -10   9   4       18.81       19.83      3.50 o
  -9   9   4        0.98        1.37      2.14 o
  -8   9   4        4.36        5.63      3.41 o
  -7   9   4       88.93      101.06      7.54 o
  -6   9   4       54.02       61.13      3.39 o
  -5   9   4      181.61      197.73      5.67 o
  -4   9   4      311.70      293.49      6.84 o
  -3   9   4       17.24       17.43      2.13 o
  -2   9   4        0.20        0.03      1.68 o
  -1   9   4        3.85        3.00      1.69 o
   0   9   4      237.60      231.05      6.31 o
   1   9   4        4.20        3.95      2.30 o
   2   9   4       32.97       38.36      2.76 o
   3   9   4        1.57        0.35      1.86 o
   4   9   4        6.29        4.98      1.85 o
   5   9   4       15.17        9.63      2.37 o
   6   9   4       60.34       67.43      4.91 o
   7   9   4        0.00       -0.64      2.74 o
   8   9   4       77.73       69.45      5.38 o
   9   9   4       21.41       19.61      4.81 o
  10   9   4        3.14        5.90      3.58 o
 -11  10   4        6.93       11.65      3.14 o
 -10  10   4       46.69       53.25      6.56 o
  -9  10   4       38.19       38.02      4.22 o
  -8  10   4       80.81       99.33      9.89 o
  -7  10   4        1.83       -0.18      4.48 o
  -6  10   4       52.53       53.97      4.11 o
  -5  10   4       38.61       33.50      3.36 o
  -4  10   4        5.31        9.15      5.00 o
  -3  10   4      231.29      242.64      7.69 o
  -2  10   4      220.94      190.75      6.75 o
  -1  10   4      208.77      194.74      6.78 o
   0  10   4       41.12       33.24      3.20 o
   1  10   4        6.28       -0.79      2.15 o
   2  10   4       70.13       77.21      6.36 o
   3  10   4       28.43       32.17      3.54 o
   4  10   4       40.54       36.82      3.08 o
   5  10   4       10.65       16.36      6.94 o
   6  10   4       63.97       44.54      4.48 o
   7  10   4       17.13       17.18      3.70 o
   8  10   4       11.61       17.45      6.08 o
   9  10   4        5.21        2.18      3.32 o
 -10  11   4        0.43       -1.53      2.47 o
  -9  11   4        2.40        1.91      2.94 o
  -8  11   4       17.91       14.45      4.18 o
  -7  11   4       19.73       20.90      4.17 o
  -6  11   4        2.15        2.12      2.70 o
  -5  11   4       10.30       18.98      3.14 o
  -4  11   4       31.83       31.04      3.41 o
  -3  11   4        3.69        7.24      2.53 o
  -2  11   4       13.07       12.33      2.70 o
  -1  11   4        9.19        7.46      2.55 o
   0  11   4        0.98        0.03      2.20 o
   1  11   4       43.07       46.13      4.49 o
   2  11   4        0.08       -2.27      2.27 o
   3  11   4        3.69        4.10      2.78 o
   4  11   4       29.67       35.51      3.20 o
   5  11   4       20.75       30.28      3.97 o
   6  11   4        6.83        2.56      3.08 o
   7  11   4        0.34        2.82      3.29 o
  -7  12   4       14.95       25.36      3.97 o
  -6  12   4       42.12       42.65      4.39 o
  -5  12   4       24.24       31.82      3.98 o
  -4  12   4        0.45        1.55      4.46 o
  -3  12   4        1.93        2.32      2.48 o
  -2  12   4       13.93        6.55      6.74 o
  -1  12   4        0.41        3.17      5.29 o
   0  12   4        1.98        2.87      5.02 o
   1  12   4        0.17       -1.71      4.75 o
   2  12   4       10.15       15.56      5.43 o
   3  12   4        0.00       -2.24      2.24 o
   4  12   4       13.48       11.10      2.68 o
 -17   0   5        9.19        8.51      2.22 o
 -15   0   5       36.45       23.93      2.67 o
 -13   0   5       61.59       46.68      2.56 o
 -11   0   5       58.89       59.96      2.20 o
  -9   0   5        0.66       -0.81      1.60 o
  -7   0   5      116.48      107.56      2.21 o
  -5   0   5      595.87      520.03      6.12 o
  -3   0   5      219.90      228.89      5.12 o
  -1   0   5      140.29       92.43      3.48 o
   1   0   5     2147.28     2098.39     26.88 o
   3   0   5      308.80      328.47      4.42 o
   5   0   5       41.50       49.63      1.90 o
   7   0   5      199.94      175.42      3.51 o
   9   0   5      791.90      700.36     16.80 o
  11   0   5       22.60       15.42      2.07 o
  13   0   5       20.70       19.26      2.44 o
 -18   1   5        4.42        3.14      1.66 o
 -17   1   5        2.20        6.55      1.61 o
 -16   1   5       10.02       13.31      1.64 o
 -15   1   5       12.04       15.91      1.48 o
 -14   1   5       24.72       27.04      1.57 o
 -13   1   5       79.38       93.01      2.37 o
 -12   1   5        3.34        0.17      1.00 o
 -11   1   5       21.11       16.10      1.06 o
 -10   1   5       54.29       58.31      1.44 o
  -9   1   5      568.09      586.21      5.26 o
  -8   1   5       76.17       93.09      1.49 o
  -7   1   5       58.89       93.17      1.51 o
  -6   1   5      854.92     1033.40      8.68 o
  -5   1   5      473.87      498.52      5.14 o
  -4   1   5       61.05       68.16      1.33 o
  -3   1   5     6451.47     6662.78     53.63 o
  -2   1   5     1409.83     1504.76     13.45 o
  -1   1   5     2557.26     2554.57     22.36 o
   0   1   5     2169.67     2446.30     21.50 o
   1   1   5       17.43       11.22      0.63 o
   2   1   5       47.61       68.22      1.36 o
   3   1   5     1451.37     1451.17     11.09 o
   4   1   5      207.86      276.09      2.85 o
   5   1   5       49.94       39.83      1.56 o
   6   1   5       58.78       59.43      1.37 o
   7   1   5       68.11       83.81      1.66 o
   8   1   5      202.16      187.16      2.88 o
   9   1   5       31.42       25.17      1.47 o
  10   1   5       13.31       12.79      1.39 o
  11   1   5       36.90       28.69      2.70 o
  12   1   5       13.59       20.84      1.80 o
  13   1   5        3.58        3.84      1.58 o
  14   1   5        0.06       -1.00      1.53 o
 -17   2   5       32.56       36.65      2.18 o
 -16   2   5       20.40       28.27      1.81 o
 -15   2   5        0.88        1.59      1.20 o
 -14   2   5        8.88       12.40      1.25 o
 -13   2   5      178.86      174.78      2.94 o
 -12   2   5      147.61      142.44      2.38 o
 -11   2   5       35.26       47.49      1.43 o
 -10   2   5      135.72      117.74      2.57 o
  -9   2   5        2.71        4.22      0.78 o
  -8   2   5      252.12      249.37      3.10 o
  -7   2   5      132.23      165.24      2.30 o
  -6   2   5      493.82      433.78      4.48 o
  -5   2   5      112.50      120.72      1.79 o
  -4   2   5      453.01      423.68      3.93 o
  -3   2   5      233.11      277.05      2.92 o
  -2   2   5        2.62        4.03      0.47 o
  -1   2   5     5422.83     5745.52     43.48 o
   0   2   5       69.73       44.41      1.08 o
   1   2   5        4.08        4.48      0.53 o
   2   2   5      280.81      333.03      3.40 o
   3   2   5      625.23      656.63      6.34 o
   4   2   5      229.40      242.77      3.36 o
   5   2   5      630.48      690.69      7.43 o
   6   2   5      218.65      223.90      2.73 o
   7   2   5       22.12       23.29      0.99 o
   8   2   5       54.60       42.36      1.46 o
   9   2   5        2.03        3.86      1.00 o
  10   2   5        6.58       10.87      1.59 o
  11   2   5        1.60        0.20      1.25 o
  12   2   5        9.53        7.93      1.46 o
  13   2   5      128.19      136.18      3.65 o
  14   2   5       20.09       19.57      1.98 o
 -17   3   5        8.48        8.06      3.20 o
 -16   3   5        0.70        2.36      2.68 o
 -15   3   5        3.65        2.12      2.05 o
 -14   3   5      117.33      125.98      4.06 o
 -13   3   5       97.32       84.81      2.94 o
 -12   3   5      246.32      262.93      4.79 o
 -11   3   5       29.46       24.89      1.40 o
 -10   3   5      163.81      155.41      2.75 o
  -9   3   5      133.19      151.40      2.51 o
  -8   3   5     1932.15     2023.74     16.54 o
  -7   3   5        7.96        3.79      0.73 o
  -6   3   5       95.71       75.27      1.91 o
  -5   3   5      118.19      113.61      2.13 o
  -4   3   5      530.56      595.75      7.04 o
  -3   3   5      369.03      387.50      4.45 o
  -2   3   5     4133.18     4116.67     47.48 o
  -1   3   5       74.57       80.37      1.84 o
   0   3   5     1757.05     1912.46     16.03 o
   1   3   5      664.89      762.76      7.47 o
   2   3   5      221.37      281.68      3.49 o
   3   3   5      462.35      489.78      5.43 o
   4   3   5      218.18      216.26      3.67 o
   5   3   5        0.86        0.09      0.67 o
   6   3   5      350.14      368.53      4.22 o
   7   3   5       68.00       64.21      1.81 o
   8   3   5        4.61        4.02      1.11 o
   9   3   5        0.38        2.35      1.35 o
  10   3   5        0.34        1.11      1.67 o
  11   3   5       41.62       44.63      2.74 o
  12   3   5        2.42        2.60      2.32 o
  13   3   5       14.35       14.58      2.99 o
  14   3   5        0.01        1.94      3.20 o
 -17   4   5       17.90       14.33      3.58 o
 -16   4   5       27.30       31.23      3.06 o
 -15   4   5        0.13        1.82      2.06 o
 -14   4   5       20.74       25.81      2.88 o
 -13   4   5        6.06        2.04      1.65 o
 -12   4   5        6.18        4.98      1.41 o
 -11   4   5      147.64      142.10      3.22 o
 -10   4   5       23.13       39.00      1.54 o
  -9   4   5      115.33      115.80      2.39 o
  -8   4   5      460.48      467.08      5.52 o
  -7   4   5        7.70        9.65      0.85 o
  -6   4   5      815.83      827.91      8.38 o
  -5   4   5      736.85      767.85      7.20 o
  -4   4   5       93.90      119.60      1.81 o
  -3   4   5      693.31      763.53      7.53 o
  -2   4   5      108.44      117.29      2.23 o
  -1   4   5       35.61       23.60      1.21 o
   0   4   5      344.48      314.49      3.42 o
   1   4   5       75.79      122.51      1.85 o
   2   4   5      107.86      116.46      3.58 o
   3   4   5      153.76      167.45      2.46 o
   4   4   5       99.21       93.41      1.95 o
   5   4   5        3.85        3.20      0.97 o
   6   4   5       17.06       22.29      1.34 o
   7   4   5        1.75        0.96      1.02 o
   8   4   5       75.73       59.94      2.27 o
   9   4   5       34.82       36.77      2.39 o
  10   4   5        2.48        0.29      1.60 o
  11   4   5       49.93       58.00      3.78 o
  12   4   5        0.71        0.22      2.17 o
  13   4   5        7.92       10.59      2.79 o
 -16   5   5       18.28       21.81      3.74 o
 -15   5   5        1.51        1.26      2.09 o
 -14   5   5        0.84       -0.71      1.86 o
 -13   5   5       12.00       15.77      2.47 o
 -12   5   5       12.30       17.02      1.84 o
 -11   5   5       27.60       32.13      2.01 o
 -10   5   5        8.27       10.41      1.28 o
  -9   5   5      349.28      338.57      4.60 o
  -8   5   5        1.72        2.31      0.85 o
  -7   5   5      836.22      844.44      8.75 o
  -6   5   5        0.67        0.44      0.75 o
  -5   5   5      193.92      205.93      2.84 o
  -4   5   5      314.80      338.00      3.72 o
  -3   5   5      515.75      469.15      4.69 o
  -2   5   5       50.36       48.72      1.85 o
  -1   5   5     2036.07     2081.83     18.77 o
   0   5   5       47.50       32.22      1.12 o
   1   5   5      102.22      132.46      2.10 o
   2   5   5      250.38      254.73      3.27 o
   3   5   5      472.71      432.76      5.16 o
   4   5   5      137.54      120.14      2.23 o
   5   5   5       13.65       19.95      1.24 o
   6   5   5       47.93       55.66      2.08 o
   7   5   5       13.22        9.05      1.71 o
   8   5   5        6.12        2.86      1.48 o
   9   5   5       12.14       16.66      1.92 o
  10   5   5        0.98        0.25      1.57 o
  11   5   5        1.41       -1.71      1.71 o
  12   5   5       31.96       33.99      3.16 o
  13   5   5        6.89        5.83      2.55 o
 -16   6   5        1.44        2.68      1.91 o
 -15   6   5        0.85       -0.30      1.92 o
 -14   6   5       15.78       13.66      1.99 o
 -13   6   5        6.25        7.59      1.73 o
 -12   6   5      145.90      157.49      4.06 o
 -11   6   5       22.62       18.78      1.74 o
 -10   6   5       37.52       25.89      1.77 o
  -9   6   5       33.45       30.78      1.87 o
  -8   6   5        0.01       -0.51      1.10 o
  -7   6   5       23.85       20.62      1.43 o
  -6   6   5       11.68       13.48      1.17 o
  -5   6   5      903.02      903.60      9.06 o
  -4   6   5      344.73      349.36      4.17 o
  -3   6   5       60.22       49.89      1.32 o
  -2   6   5       62.53       65.84      1.45 o
  -1   6   5      114.20       97.67      1.79 o
   0   6   5      550.51      565.81      6.11 o
   1   6   5      437.46      418.66      4.50 o
   2   6   5      134.41      124.21      2.39 o
   3   6   5       11.73       12.59      1.18 o
   4   6   5       17.64       12.10      1.38 o
   5   6   5       56.24       52.57      2.21 o
   6   6   5       38.74       37.25      1.98 o
   7   6   5        2.51       -1.62      1.62 o
   8   6   5        1.36        1.36      1.43 o
   9   6   5        0.33        0.36      1.48 o
  10   6   5        0.19       -1.58      1.58 o
  11   6   5        0.52        0.92      1.71 o
  12   6   5        3.89        1.68      1.93 o
 -15   7   5       11.42       15.47      2.46 o
 -14   7   5        0.05       -1.18      1.60 o
 -13   7   5        0.19        1.94      1.55 o
 -12   7   5        0.87        1.97      1.51 o
 -11   7   5       73.74       68.37      2.55 o
 -10   7   5       17.98       11.09      1.46 o
  -9   7   5        6.38        7.14      1.34 o
  -8   7   5        1.43       -0.22      1.20 o
  -7   7   5        0.34        1.37      1.11 o
  -6   7   5      368.64      344.22      5.23 o
  -5   7   5       18.18       11.75      1.22 o
  -4   7   5        2.09        1.40      0.91 o
  -3   7   5       45.68       30.20      1.39 o
  -2   7   5      216.59      214.22      3.11 o
  -1   7   5       43.87       46.07      1.47 o
   0   7   5        2.71        3.02      0.93 o
   1   7   5       53.67       50.40      2.93 o
   2   7   5      338.18      324.16      4.72 o
   3   7   5       59.50       49.41      2.00 o
   4   7   5        7.19        4.89      1.33 o
   5   7   5       54.26       39.80      1.96 o
   6   7   5        3.41        4.49      2.09 o
   7   7   5        8.84       10.02      1.57 o
   8   7   5       56.96       75.75      2.80 o
   9   7   5       17.03       20.56      1.98 o
  10   7   5       11.95       16.57      2.15 o
  11   7   5       40.90       42.74      2.68 o
 -14   8   5        6.41        4.37      1.58 o
 -13   8   5       54.15       51.23      2.42 o
 -12   8   5       25.37       26.81      1.84 o
 -11   8   5        0.33        0.17      1.42 o
 -10   8   5       11.54       20.91      1.58 o
  -9   8   5        9.67       10.17      1.31 o
  -8   8   5       85.88       80.33      2.63 o
  -7   8   5      143.78      130.18      2.87 o
  -6   8   5       24.69       22.96      1.33 o
  -5   8   5       77.97       80.56      2.09 o
  -4   8   5      243.64      260.02      3.92 o
  -3   8   5       18.93       16.26      1.24 o
  -2   8   5       39.20       38.16      1.68 o
  -1   8   5        1.51       -0.55      0.88 o
   0   8   5       67.80       57.78      3.00 o
   1   8   5       14.95       12.08      1.27 o
   2   8   5      120.72      123.23      2.81 o
   3   8   5      438.61      416.76      5.81 o
   4   8   5       26.32       24.12      1.38 o
   5   8   5        2.23       -1.01      1.01 o
   6   8   5        1.13        0.24      1.06 o
   7   8   5       22.21       21.54      2.14 o
   8   8   5        6.32        4.21      1.51 o
   9   8   5       12.37       19.91      3.91 o
  10   8   5        6.37        8.90      3.00 o
  11   8   5       18.51       16.90      5.80 o
 -13   9   5       58.28       66.42      5.98 o
 -12   9   5        1.32        4.31      3.06 o
 -11   9   5      165.00      179.84      5.85 o
 -10   9   5        1.03        1.98      2.31 o
  -9   9   5       19.51       15.76      4.09 o
  -8   9   5        0.52        1.68      1.99 o
  -7   9   5        3.46        5.56      3.87 o
  -6   9   5       15.22       15.44      2.23 o
  -5   9   5      244.56      228.18      5.98 o
  -4   9   5        4.74       -0.22      2.46 o
  -3   9   5      237.69      220.98      5.64 o
  -2   9   5       29.76       18.15      2.34 o
  -1   9   5       23.98       25.99      2.59 o
   0   9   5        0.28       -1.30      1.55 o
   1   9   5       15.63       13.19      2.07 o
   2   9   5        1.44       -1.41      1.41 o
   3   9   5       31.76       30.61      4.11 o
   4   9   5        0.45        4.61      2.20 o
   5   9   5       14.46       11.49      2.59 o
   6   9   5        0.16       -1.33      2.16 o
   7   9   5        6.23        3.67      2.86 o
   8   9   5        0.89        1.48      5.77 o
   9   9   5        2.29        2.51      4.05 o
 -12  10   5        2.94        4.31      5.09 o
 -11  10   5        8.99       11.02      3.14 o
 -10  10   5       29.92       25.65      3.96 o
  -9  10   5       32.38       40.68      4.28 o
  -8  10   5       45.80       43.46      4.10 o
  -7  10   5        0.21        2.03      2.50 o
  -6  10   5       38.65       41.49      3.63 o
  -5  10   5       16.41       18.00      3.55 o
  -4  10   5        1.12       -0.90      2.52 o
  -3  10   5       20.20       15.58      3.64 o
  -2  10   5       51.47       50.29      3.53 o
  -1  10   5       16.89       20.35      5.77 o
   0  10   5       23.23       29.19      6.71 o
   1  10   5        0.25        2.00      2.23 o
   2  10   5       33.46       32.98      5.40 o
   3  10   5      125.29      118.32      5.84 o
   4  10   5        9.27       10.49      3.96 o
   5  10   5      130.23      119.08     13.12 o
   6  10   5        0.01       -3.85      3.85 o
   7  10   5        1.16       -1.23      2.83 o
   8  10   5        3.66        2.39      3.13 o
 -10  11   5        6.01        1.43      3.17 o
  -9  11   5        2.26       -1.79      2.77 o
  -8  11   5        1.00        3.48      3.00 o
  -7  11   5       59.54       65.64      4.73 o
  -6  11   5        1.17       -2.45      2.45 o
  -5  11   5        0.39       -0.22      2.23 o
  -4  11   5        1.57       -0.04      2.11 o
  -3  11   5       15.62       25.88      4.07 o
  -2  11   5       39.75       40.29      3.45 o
  -1  11   5        2.28       -0.41      2.07 o
   0  11   5        0.34       -2.08      2.08 o
   1  11   5       14.60       15.41      3.64 o
   2  11   5       14.41       20.47      2.58 o
   3  11   5        0.44       -1.89      1.92 o
   4  11   5        4.09        8.08      3.48 o
   5  11   5       81.36       91.05      5.97 o
   6  11   5        6.32        2.83      3.50 o
  -7  12   5        0.62        0.17      6.76 o
  -6  12   5        0.58        0.39      2.72 o
  -5  12   5       72.37       80.64      5.27 o
  -4  12   5        1.17       -2.49      3.61 o
  -3  12   5        9.93        8.54      2.84 o
  -2  12   5       13.68       10.26      2.95 o
  -1  12   5       29.72       30.46      3.67 o
   0  12   5        0.47       -0.10      4.91 o
   1  12   5       10.67       20.16      3.44 o
   2  12   5        5.75        5.37      5.75 o
   3  12   5        0.02       -2.28      2.72 o
 -18   0   6       15.18       26.28      2.69 o
 -16   0   6        9.63       13.28      2.11 o
 -14   0   6      207.75      173.90      4.44 o
 -12   0   6      235.26      219.54      4.69 o
 -10   0   6      110.83      107.06      2.59 o
  -8   0   6      588.52      634.42      8.60 o
  -6   0   6      844.66      830.80      9.41 o
  -4   0   6       64.48       77.77      2.86 o
  -2   0   6     5630.07     5581.42    104.21 o
   0   0   6      531.61      525.77      8.02 o
   2   0   6       79.35       63.88      1.74 o
   4   0   6     3098.21     3194.74     33.65 o
   6   0   6        1.00        4.35      1.03 o
   8   0   6      234.82      258.98      5.36 o
  10   0   6       88.39       93.17      3.57 o
  12   0   6       50.91       55.99      3.12 o
  14   0   6       30.49       51.67      4.48 o
 -18   1   6        0.16       -0.21      1.66 o
 -17   1   6       12.73        8.02      1.45 o
 -16   1   6        1.11        0.04      1.24 o
 -15   1   6        0.12       -0.54      1.12 o
 -14   1   6        0.27       -0.36      1.05 o
 -13   1   6       17.06       10.56      1.18 o
 -12   1   6      319.11      291.39      3.85 o
 -11   1   6        6.61        4.23      0.84 o
 -10   1   6       20.01       21.15      1.14 o
  -9   1   6      148.18      146.48      2.02 o
  -8   1   6      475.76      513.97      5.73 o
  -7   1   6        0.35        5.18      0.73 o
  -6   1   6     1483.05     1551.00     14.23 o
  -5   1   6       18.83       11.97      0.71 o
  -4   1   6     1131.32     1155.61     10.63 o
  -3   1   6      281.43      352.19      3.75 o
  -2   1   6       80.39      114.16      1.70 o
  -1   1   6      163.26      195.54      2.43 o
   0   1   6      905.89      865.36      8.23 o
   1   1   6        1.26        0.09      0.52 o
   2   1   6      906.17      917.50      9.53 o
   3   1   6        1.95        1.11      0.67 o
   4   1   6     1439.24     1530.27     12.48 o
   5   1   6        6.92        6.93      0.68 o
   6   1   6       80.16      105.58      1.93 o
   7   1   6        2.93        3.95      0.87 o
   8   1   6       18.93       29.39      1.43 o
   9   1   6      146.39      149.71      2.92 o
  10   1   6       67.86       65.88      2.19 o
  11   1   6       35.23       42.34      2.58 o
  12   1   6        2.86       -1.35      1.35 o
  13   1   6        0.83        1.03      1.76 o
 -18   2   6        8.60        9.76      2.80 o
 -17   2   6        0.47        3.14      2.28 o
 -16   2   6       11.86        7.26      2.05 o
 -15   2   6        1.80        0.03      2.09 o
 -14   2   6        1.38        1.28      1.52 o
 -13   2   6        0.41       -0.32      1.35 o
 -12   2   6       40.95       54.46      2.24 o
 -11   2   6       43.58       41.35      1.76 o
 -10   2   6        0.04       -0.88      0.88 o
  -9   2   6        0.20       -0.07      0.80 o
  -8   2   6       43.37       47.36      1.39 o
  -7   2   6       10.44        5.96      0.74 o
  -6   2   6      172.36      153.72      2.21 o
  -5   2   6      490.68      501.81      4.92 o
  -4   2   6       61.51       69.30      1.46 o
  -3   2   6      794.53      793.42      8.89 o
  -2   2   6      335.35      309.27      3.24 o
  -1   2   6      243.06      192.56      2.14 o
   0   2   6     2091.98     2149.72     19.17 o
   1   2   6      384.88      388.04      3.81 o
   2   2   6      343.54      399.28      4.00 o
   3   2   6      607.03      650.44      6.40 o
   4   2   6      170.78      183.62      2.74 o
   5   2   6       45.92       49.85      1.55 o
   6   2   6      136.90      142.56      2.85 o
   7   2   6       29.28       45.48      2.01 o
   8   2   6      414.63      403.93      5.28 o
   9   2   6       86.07      100.13      2.22 o
  10   2   6       65.74       71.37      3.29 o
  11   2   6       17.39       18.21      1.46 o
  12   2   6        2.98        0.69      1.44 o
  13   2   6        0.00       -1.43      1.43 o
 -17   3   6        6.10        4.53      2.94 o
 -16   3   6        0.20       -0.46      2.47 o
 -15   3   6        0.60       -0.18      1.93 o
 -14   3   6        0.72        0.43      1.71 o
 -13   3   6       25.97       26.43      2.26 o
 -12   3   6      354.08      328.33      4.96 o
 -11   3   6        4.53        0.64      0.98 o
 -10   3   6      160.88      154.13      3.43 o
  -9   3   6       77.00       72.44      1.80 o
  -8   3   6       19.58       20.86      1.27 o
  -7   3   6        0.47       -0.49      0.49 o
  -6   3   6      238.28      271.09      3.84 o
  -5   3   6     1595.35     1662.43     16.52 o
  -4   3   6      656.38      750.79      7.39 o
  -3   3   6       18.58       25.07      1.29 o
  -2   3   6       63.03       58.19      1.29 o
  -1   3   6      943.59     1093.45      9.87 o
   0   3   6      913.29      974.28      9.34 o
   1   3   6     1137.92     1093.31     12.43 o
   2   3   6       32.61       47.36      1.69 o
   3   3   6      551.20      587.06      6.40 o
   4   3   6      140.52      154.34      2.35 o
   5   3   6       36.44       34.46      1.28 o
   6   3   6        0.27       -0.76      0.76 o
   7   3   6       79.96       90.29      2.16 o
   8   3   6        2.71       -0.12      1.26 o
   9   3   6      213.09      196.78      4.37 o
  10   3   6       13.08       16.77      3.31 o
  11   3   6        7.37        6.48      2.45 o
  12   3   6        1.15       -1.94      2.76 o
  13   3   6        1.17        1.74      3.92 o
 -17   4   6        4.46        7.66      3.16 o
 -16   4   6        1.30       -0.65      2.48 o
 -15   4   6        0.19        1.33      2.44 o
 -14   4   6        4.54        3.34      1.93 o
 -13   4   6       14.49       19.29      2.38 o
 -12   4   6       25.25       22.23      1.89 o
 -11   4   6      152.91      163.25      3.25 o
 -10   4   6       64.17       61.51      1.82 o
  -9   4   6      232.71      216.87      3.23 o
  -8   4   6        0.06        0.11      0.76 o
  -7   4   6       82.05       67.73      2.55 o
  -6   4   6      132.85      100.47      2.26 o
  -5   4   6      468.99      477.80      5.24 o
  -4   4   6      174.54      173.81      2.43 o
  -3   4   6        5.99        7.94      0.97 o
  -2   4   6      200.41      174.46      3.18 o
  -1   4   6      715.95      868.44      8.42 o
   0   4   6        9.00        5.59      0.64 o
   1   4   6       93.77       88.63      3.26 o
   2   4   6       65.46       55.74      1.46 o
   3   4   6      106.02      117.28      2.25 o
   4   4   6       20.29       18.57      1.18 o
   5   4   6       58.54       43.00      1.50 o
   6   4   6       35.72       53.57      2.17 o
   7   4   6        6.57        5.75      1.18 o
   8   4   6        0.16        0.81      1.47 o
   9   4   6        6.64        1.67      1.84 o
  10   4   6       11.55        8.46      2.85 o
  11   4   6        4.79        8.66      2.38 o
  12   4   6       25.85       23.91      3.71 o
  13   4   6        0.64       -2.53      2.78 o
 -16   5   6        1.33        0.30      2.16 o
 -15   5   6        0.00        0.57      2.01 o
 -14   5   6        0.12       -0.53      2.35 o
 -13   5   6        0.70       -0.75      1.77 o
 -12   5   6       11.32        9.82      1.68 o
 -11   5   6       13.21        6.51      2.20 o
 -10   5   6      248.13      264.67      4.26 o
  -9   5   6      130.73      160.33      3.32 o
  -8   5   6       45.21       43.90      1.76 o
  -7   5   6        1.05        0.14      0.87 o
  -6   5   6      104.38       99.81      2.15 o
  -5   5   6       49.15       41.90      1.24 o
  -4   5   6      143.34      143.79      2.08 o
  -3   5   6       16.81       11.44      1.02 o
  -2   5   6        0.65       -0.26      0.77 o
  -1   5   6      552.64      574.11      5.62 o
   0   5   6       23.30       20.54      0.89 o
   1   5   6      219.54      198.93      2.60 o
   2   5   6       12.82        8.23      0.94 o
   3   5   6       37.44       38.42      1.30 o
   4   5   6        4.01        5.41      1.04 o
   5   5   6      228.15      212.81      3.87 o
   6   5   6      558.50      544.43      7.99 o
   7   5   6        3.84       -0.45      1.36 o
   8   5   6        2.10        1.19      1.47 o
   9   5   6        3.48       -0.54      2.72 o
  10   5   6        0.00       -1.88      1.88 o
  11   5   6        2.42        2.63      2.28 o
  12   5   6        8.24        9.14      2.67 o
 -16   6   6        7.71        3.97      2.39 o
 -15   6   6        1.71        3.44      2.17 o
 -14   6   6        0.08        0.86      1.68 o
 -13   6   6       55.28       52.39      2.66 o
 -12   6   6       87.81      103.50      4.85 o
 -11   6   6       26.39       25.24      1.88 o
 -10   6   6       84.81       73.58      2.77 o
  -9   6   6       13.84       12.36      1.54 o
  -8   6   6      196.92      221.04      5.51 o
  -7   6   6      166.41      160.19      3.13 o
  -6   6   6      180.02      174.91      3.20 o
  -5   6   6        1.34        1.17      0.77 o
  -4   6   6      110.64      116.83      2.08 o
  -3   6   6       26.43       31.48      1.59 o
  -2   6   6      421.71      395.65      5.77 o
  -1   6   6      247.15      242.74      3.58 o
   0   6   6       23.26       18.35      0.98 o
   1   6   6      302.16      282.03      3.87 o
   2   6   6      601.55      609.46      7.36 o
   3   6   6      265.30      248.06      4.46 o
   4   6   6        4.13        7.99      1.46 o
   5   6   6        0.78        1.09      1.35 o
   6   6   6       39.85       51.30      2.33 o
   7   6   6        4.82        7.03      1.66 o
   8   6   6        4.47        4.95      1.63 o
   9   6   6       11.28        9.41      1.87 o
  10   6   6       28.72       38.37      2.89 o
  11   6   6       11.62       11.29      2.19 o
  12   6   6       19.69       22.44      2.97 o
 -15   7   6        0.16       -0.26      1.94 o
 -14   7   6        3.85        6.11      1.81 o
 -13   7   6        0.00       -0.90      1.55 o
 -12   7   6        3.75        6.79      1.62 o
 -11   7   6       39.66       44.28      2.20 o
 -10   7   6       18.88       26.76      1.90 o
  -9   7   6        4.92        5.96      1.38 o
  -8   7   6        4.06        0.50      1.23 o
  -7   7   6       36.44       39.82      2.20 o
  -6   7   6        0.02       -1.01      1.01 o
  -5   7   6       32.42       39.24      1.73 o
  -4   7   6       35.49       62.19      2.00 o
  -3   7   6        6.95        8.63      0.84 o
  -2   7   6       46.03       44.40      1.41 o
  -1   7   6       43.19       39.54      2.23 o
   0   7   6        2.84        1.18      0.95 o
   1   7   6        9.13        9.86      1.24 o
   2   7   6       16.43       16.05      1.44 o
   3   7   6       92.46       82.02      2.64 o
   4   7   6       64.51       66.15      2.64 o
   5   7   6      172.02      158.44      3.86 o
   6   7   6       11.04       13.63      2.03 o
   7   7   6       53.34       54.31      2.45 o
   8   7   6        0.19       -0.23      1.47 o
   9   7   6       17.55       22.64      2.56 o
  10   7   6        1.86        3.88      1.81 o
  11   7   6       41.86       57.03      3.21 o
 -14   8   6        6.24        9.27      1.84 o
 -13   8   6        0.04        1.78      1.60 o
 -12   8   6        8.06        9.97      1.66 o
 -11   8   6        9.41        7.52      2.15 o
 -10   8   6       15.10       13.43      1.61 o
  -9   8   6        2.13        2.32      1.29 o
  -8   8   6        0.33       -1.11      1.11 o
  -7   8   6       14.79       19.99      1.55 o
  -6   8   6       37.87       27.55      2.05 o
  -5   8   6       10.36        6.81      1.11 o
  -4   8   6       14.41       11.30      1.18 o
  -3   8   6       60.13       46.93      1.81 o
  -2   8   6      290.62      290.27      4.48 o
  -1   8   6      288.87      284.63      4.42 o
   0   8   6       35.73       25.69      1.71 o
   1   8   6        3.90        3.10      1.01 o
   2   8   6       43.04       37.93      2.61 o
   3   8   6      216.51      223.44      4.15 o
   4   8   6       62.32       63.81      2.36 o
   5   8   6       22.86       24.56      1.74 o
   6   8   6        3.80        0.33      1.68 o
   7   8   6        5.43        2.41      2.68 o
   8   8   6        6.06        2.38      1.49 o
   9   8   6        4.28        8.90      1.69 o
  10   8   6       27.66       36.59      2.19 o
 -13   9   6        0.42        6.63      6.22 o
 -12   9   6       69.73       92.20      7.66 o
 -11   9   6        0.11       -0.81      3.16 o
 -10   9   6        9.71        8.83      2.74 o
  -9   9   6        3.98        0.58      2.06 o
  -8   9   6       63.59       66.61      3.78 o
  -7   9   6       50.93       61.32      3.37 o
  -6   9   6       10.65        8.31      2.00 o
  -5   9   6        2.06        1.44      1.64 o
  -4   9   6       49.43       49.70      5.80 o
  -3   9   6       19.62       26.83      2.74 o
  -2   9   6       42.25       35.62      3.36 o
  -1   9   6        8.64        3.77      1.71 o
   0   9   6        3.04       -1.58      1.58 o
   1   9   6        2.49        1.77      1.42 o
   2   9   6        6.97        0.58      1.86 o
   3   9   6      104.61      109.26      5.89 o
   4   9   6        0.97       -2.19      2.22 o
   5   9   6        5.53        1.42      4.01 o
   6   9   6        5.60        3.04      2.38 o
   7   9   6        6.81        3.11      2.60 o
   8   9   6        9.42        9.20      3.56 o
   9   9   6        0.72        3.01      3.52 o
 -11  10   6        0.04       -0.85      2.58 o
 -10  10   6        2.74       -1.27      3.10 o
  -9  10   6        0.00        3.30      4.81 o
  -8  10   6       14.53        8.83      2.86 o
  -7  10   6       17.60       21.00      2.55 o
  -6  10   6       81.62      103.29      4.31 o
  -5  10   6       43.92       42.30      2.91 o
  -4  10   6        2.38        1.90      1.95 o
  -3  10   6       91.67       98.24      4.05 o
  -2  10   6       48.09       39.83      6.44 o
  -1  10   6       35.82       40.38      2.79 o
   0  10   6       15.27       17.67      2.86 o
   1  10   6        1.75       -1.27      1.48 o
   2  10   6        0.06       -1.28      2.93 o
   3  10   6       25.17       17.39      3.32 o
   4  10   6       57.45       52.85      4.40 o
   5  10   6       21.54       22.94      3.78 o
   6  10   6        8.75        9.52      3.34 o
   7  10   6       10.99       10.09      3.45 o
 -10  11   6        1.41       -3.95      4.35 o
  -9  11   6        0.02       -2.41      2.75 o
  -8  11   6        2.57        4.97      2.97 o
  -7  11   6       19.90        6.10      5.21 o
  -6  11   6        8.24       11.53      2.84 o
  -5  11   6       36.86       42.24      3.62 o
  -4  11   6        2.30       -0.50      1.98 o
  -3  11   6        6.11        6.76      2.36 o
  -2  11   6       27.78       32.65      3.16 o
  -1  11   6        3.61        1.97      2.19 o
   0  11   6        1.70        1.36      2.21 o
   1  11   6        0.36       -1.68      1.68 o
   2  11   6        1.29       -0.61      2.53 o
   3  11   6        4.99        3.47      6.67 o
   4  11   6        7.55       12.28      3.72 o
   5  11   6        1.47        4.83      7.67 o
  -7  12   6        3.77        6.93      5.66 o
  -6  12   6        8.65       -0.23      4.87 o
  -5  12   6        0.01       -1.49      4.97 o
  -4  12   6       34.36       36.95      7.06 o
  -3  12   6        3.34        7.55      5.45 o
  -2  12   6        7.01        5.02      5.16 o
  -1  12   6        5.44        5.38      5.02 o
   0  12   6       11.75       14.96      5.58 o
   1  12   6        0.89       -2.20      4.59 o
   2  12   6        0.07        1.77      4.80 o
 -17   0   7        7.99        5.13      1.95 o
 -15   0   7       14.60       14.75      1.94 o
 -13   0   7       57.68       58.33      2.64 o
 -11   0   7       33.26       34.55      1.83 o
  -9   0   7     1548.92     1447.96     17.85 o
  -7   0   7      966.56     1093.20     13.47 o
  -5   0   7     5911.98     6242.06    102.45 o
  -3   0   7     2544.96     2503.37     46.47 o
  -1   0   7      139.70      150.83      5.97 o
   1   0   7     2798.26     2841.56     38.59 o
   3   0   7      270.48      234.14      3.97 o
   5   0   7      163.27      192.08      3.49 o
   7   0   7      577.65      568.04      8.73 o
   9   0   7      132.51      127.56      4.77 o
  11   0   7        0.18        1.09      1.71 o
  13   0   7       43.45       54.45      4.10 o
 -18   1   7        0.00        0.39      1.99 o
 -17   1   7        1.62        0.47      1.42 o
 -16   1   7        8.94       10.87      1.38 o
 -15   1   7        0.62        0.63      1.00 o
 -14   1   7        7.17        4.50      1.02 o
 -13   1   7       77.71       74.27      1.95 o
 -12   1   7      321.50      335.79      4.51 o
 -11   1   7      369.08      376.87      5.45 o
 -10   1   7       41.00       36.02      2.19 o
  -9   1   7      133.99      123.13      2.41 o
  -8   1   7        3.99        5.66      0.83 o
  -7   1   7     1564.65     1648.26     14.31 o
  -6   1   7      908.89      915.63      8.87 o
  -5   1   7      697.85      650.70      7.04 o
  -4   1   7       51.16       46.55      1.99 o
  -3   1   7      408.71      405.48      4.65 o
  -2   1   7     6768.38     7182.18     66.90 o
  -1   1   7     1372.40     1374.15     13.62 o
   0   1   7      451.63      463.34      4.92 o
   1   1   7     1603.22     1653.10     15.13 o
   2   1   7      278.62      290.40      3.65 o
   3   1   7       60.72       62.41      1.70 o
   4   1   7     1109.23     1140.90     11.26 o
   5   1   7        4.97        5.36      0.79 o
   6   1   7      246.30      226.59      3.09 o
   7   1   7      145.46      141.12      3.13 o
   8   1   7       30.60       20.11      1.29 o
   9   1   7        2.10        2.77      1.08 o
  10   1   7       21.27       20.59      1.46 o
  11   1   7       10.89        7.00      1.31 o
  12   1   7        3.84        1.58      1.49 o
  13   1   7        0.17        1.29      1.43 o
 -18   2   7       13.80       12.29      2.84 o
 -17   2   7        5.70        5.21      2.44 o
 -16   2   7        0.96       -1.75      1.75 o
 -15   2   7       31.98       34.09      2.23 o
 -14   2   7       34.54       28.50      2.03 o
 -13   2   7        0.62       -0.57      1.42 o
 -12   2   7       55.59       62.16      2.34 o
 -11   2   7       56.14       45.65      1.79 o
 -10   2   7      236.11      236.10      3.45 o
  -9   2   7      903.79      899.80      8.24 o
  -8   2   7      183.25      176.69      2.55 o
  -7   2   7     1289.16     1325.27     11.75 o
  -6   2   7      186.97      207.36      2.68 o
  -5   2   7       44.90       48.72      1.52 o
  -4   2   7      801.12      768.30      9.42 o
  -3   2   7      177.75      252.39      2.89 o
  -2   2   7      488.83      481.54      5.08 o
  -1   2   7     4662.93     4874.73     42.19 o
   0   2   7      764.72      735.18      6.84 o
   1   2   7       25.41       39.44      1.11 o
   2   2   7      216.08      184.15      2.45 o
   3   2   7        5.19        6.34      0.81 o
   4   2   7      227.14      249.19      3.40 o
   5   2   7       93.43      103.53      2.24 o
   6   2   7      243.27      273.35      4.46 o
   7   2   7        1.85       -0.50      1.19 o
   8   2   7        0.93       -0.92      1.62 o
   9   2   7        2.14       -0.95      1.35 o
  10   2   7        5.82        3.79      1.85 o
  11   2   7        0.81        1.37      2.07 o
  12   2   7       14.55       29.46      3.19 o
  13   2   7        9.50       12.02      2.95 o
 -17   3   7        6.07        8.26      2.51 o
 -16   3   7        4.90        7.58      2.34 o
 -15   3   7        2.30        1.70      2.01 o
 -14   3   7       20.09       12.57      2.25 o
 -13   3   7       53.78       46.68      2.32 o
 -12   3   7        2.03       -1.08      1.28 o
 -11   3   7        5.29        0.79      1.12 o
 -10   3   7       40.56       44.32      1.65 o
  -9   3   7       17.05       16.99      1.15 o
  -8   3   7       96.00      104.13      2.21 o
  -7   3   7      271.24      271.68      3.37 o
  -6   3   7       16.67       11.30      0.74 o
  -5   3   7       24.27       27.47      0.98 o
  -4   3   7       86.52      102.13      1.75 o
  -3   3   7     1389.20     1466.45     12.63 o
  -2   3   7      225.75      218.45      2.72 o
  -1   3   7      836.02      782.12      7.89 o
   0   3   7      518.47      562.63      6.02 o
   1   3   7       74.09       64.28      1.66 o
   2   3   7       27.37       34.59      1.26 o
   3   3   7      239.52      233.86      3.41 o
   4   3   7      711.11      745.75      8.04 o
   5   3   7      192.97      177.08      2.78 o
   6   3   7        0.05       -0.55      0.96 o
   7   3   7        6.15        6.38      1.27 o
   8   3   7       47.98       64.33      2.86 o
   9   3   7       29.78       30.25      2.36 o
  10   3   7       15.07       17.98      2.64 o
  11   3   7        2.65        4.98      2.70 o
  12   3   7        1.62        1.15      2.83 o
 -17   4   7        0.02       -2.07      3.98 o
 -16   4   7        0.00       -0.08      2.67 o
 -15   4   7        0.31        1.39      2.37 o
 -14   4   7       14.26       14.82      2.85 o
 -13   4   7       45.28       37.80      2.75 o
 -12   4   7        1.14       -0.54      1.51 o
 -11   4   7        3.85        1.30      1.61 o
 -10   4   7      138.20      105.30      2.30 o
  -9   4   7       88.61       85.80      2.06 o
  -8   4   7        9.57        4.86      0.95 o
  -7   4   7        8.54        4.64      0.89 o
  -6   4   7     1025.49     1039.79     10.30 o
  -5   4   7      750.54      833.61      7.33 o
  -4   4   7      270.85      307.79      3.48 o
  -3   4   7      740.08      723.12      7.38 o
  -2   4   7       77.23       68.30      1.35 o
  -1   4   7       10.64       18.38      0.78 o
   0   4   7      152.68      160.28      2.36 o
   1   4   7      422.82      388.89      4.73 o
   2   4   7        0.62        0.67      0.78 o
   3   4   7       28.52       29.18      1.27 o
   4   4   7      138.63      153.06      2.85 o
   5   4   7      110.21      100.82      2.32 o
   6   4   7       21.95       25.98      1.56 o
   7   4   7        0.55       -1.60      1.60 o
   8   4   7       12.44       15.04      2.78 o
   9   4   7        1.23        1.96      2.39 o
  10   4   7        0.28        1.23      2.57 o
  11   4   7        1.26        0.62      2.63 o
  12   4   7        8.63        3.68      3.09 o
 -16   5   7        0.14        0.78      2.54 o
 -15   5   7       18.65       15.16      2.52 o
 -14   5   7        7.54        9.41      2.23 o
 -13   5   7       16.12       14.29      2.68 o
 -12   5   7       22.03       12.61      2.06 o
 -11   5   7       77.68       65.43      2.56 o
 -10   5   7        1.08       -0.87      1.30 o
  -9   5   7       75.87       78.05      2.49 o
  -8   5   7       37.66       39.37      1.58 o
  -7   5   7       37.44       41.96      1.74 o
  -6   5   7       63.25       79.93      2.02 o
  -5   5   7      142.84      126.56      2.38 o
  -4   5   7      135.95      149.62      2.64 o
  -3   5   7      141.67      138.59      3.05 o
  -2   5   7      120.78      126.89      2.99 o
  -1   5   7     1142.24     1126.62     10.87 o
   0   5   7      105.85       99.16      1.90 o
   1   5   7       66.45       74.08      1.88 o
   2   5   7      513.61      491.56      6.32 o
   3   5   7        0.44        1.01      0.81 o
   4   5   7      166.72      159.88      3.36 o
   5   5   7      311.65      333.68      5.38 o
   6   5   7        2.08        1.01      1.35 o
   7   5   7       90.27       81.93      3.46 o
   8   5   7       31.89       35.24      4.11 o
   9   5   7       77.72       80.36      4.26 o
  10   5   7        2.03        0.78      2.06 o
  11   5   7        3.95        4.31      2.95 o
  12   5   7        0.31       -0.59      2.76 o
 -16   6   7        0.63        1.11      2.26 o
 -15   6   7        4.97        8.22      2.33 o
 -14   6   7        3.74        3.51      2.15 o
 -13   6   7        1.12        1.91      1.94 o
 -12   6   7        0.13        0.49      1.56 o
 -11   6   7       16.94       15.10      1.89 o
 -10   6   7      207.60      199.84      4.34 o
  -9   6   7        0.08        1.74      1.33 o
  -8   6   7       87.45       86.43      2.80 o
  -7   6   7      205.73      202.25      3.66 o
  -6   6   7      172.18      184.30      3.34 o
  -5   6   7      237.27      228.75      3.10 o
  -4   6   7     1501.40     1541.52     16.31 o
  -3   6   7      227.36      212.34      3.68 o
  -2   6   7       10.44       14.39      1.56 o
  -1   6   7       37.56       42.57      1.41 o
   0   6   7       46.80       38.40      1.25 o
   1   6   7      119.91      116.54      2.78 o
   2   6   7      518.49      467.30      6.22 o
   3   6   7      831.12      877.16     11.15 o
   4   6   7      553.69      507.08      7.54 o
   5   6   7       34.49       25.54      1.93 o
   6   6   7        8.63        4.57      1.66 o
   7   6   7       41.18       48.35      2.55 o
   8   6   7       53.94       59.50      2.82 o
   9   6   7       85.63      104.40      4.51 o
  10   6   7       26.10       26.06      4.64 o
  11   6   7       30.30       32.47      3.37 o
 -15   7   7        0.61       -0.97      1.76 o
 -14   7   7        1.82        1.86      1.74 o
 -13   7   7       12.76        6.95      1.81 o
 -12   7   7       71.57       84.53      3.05 o
 -11   7   7       30.48       42.20      2.65 o
 -10   7   7        0.82       -1.29      1.29 o
  -9   7   7        0.12        2.08      1.34 o
  -8   7   7      300.92      306.14      5.58 o
  -7   7   7       13.55       11.21      1.45 o
  -6   7   7      178.35      160.08      4.51 o
  -5   7   7      146.83      129.46      2.97 o
  -4   7   7       25.19       20.19      1.59 o
  -3   7   7       23.21       22.71      2.44 o
  -2   7   7      112.34      110.85      4.54 o
  -1   7   7        4.93        0.35      0.97 o
   0   7   7      338.64      337.43      5.26 o
   1   7   7      116.24      116.41      3.00 o
   2   7   7       57.75       60.22      2.41 o
   3   7   7      328.23      335.68      5.63 o
   4   7   7       21.13       23.43      2.41 o
   5   7   7        2.57        0.41      1.35 o
   6   7   7       56.66       55.51      2.53 o
   7   7   7       61.29       71.81      2.95 o
   8   7   7       40.49       39.44      2.47 o
   9   7   7       37.51       33.09      2.52 o
  10   7   7       52.43       64.82      3.15 o
 -14   8   7        0.82        0.48      1.71 o
 -13   8   7        4.64        1.19      1.66 o
 -12   8   7        2.29        1.77      1.46 o
 -11   8   7       25.47       30.06      2.10 o
 -10   8   7       29.86       32.31      2.07 o
  -9   8   7       38.99       37.66      2.41 o
  -8   8   7       29.09       33.58      2.25 o
  -7   8   7      103.75      106.83      2.94 o
  -6   8   7        8.31        9.73      1.34 o
  -5   8   7        9.98        8.60      2.06 o
  -4   8   7      372.17      358.98      5.39 o
  -3   8   7       11.48        6.69      1.27 o
  -2   8   7       22.90       23.91      1.94 o
  -1   8   7        9.88       10.33      1.06 o
   0   8   7        0.41       -1.07      1.07 o
   1   8   7      250.35      238.75      4.33 o
   2   8   7        5.22        5.60      1.38 o
   3   8   7       93.44       84.58      2.79 o
   4   8   7       61.63       59.51      2.47 o
   5   8   7       15.09       15.14      1.76 o
   6   8   7        2.96        4.38      1.49 o
   7   8   7        0.91        0.68      1.55 o
   8   8   7        9.21       17.10      1.97 o
   9   8   7       25.41       23.57      2.27 o
 -13   9   7       69.01       79.79      2.75 o
 -12   9   7        4.71        6.38      1.53 o
 -11   9   7        0.71       -1.31      1.31 o
 -10   9   7        9.29       12.10      1.55 o
  -9   9   7        2.79        4.53      1.36 o
  -8   9   7        0.06       -0.18      1.50 o
  -7   9   7       69.34       67.65      2.32 o
  -6   9   7        5.08        5.30      1.20 o
  -5   9   7        3.15        3.28      1.10 o
  -4   9   7       52.63       62.22      2.04 o
  -3   9   7       72.09       66.86      2.04 o
  -2   9   7        0.43       -0.38      0.97 o
  -1   9   7       24.17       28.90      1.48 o
   0   9   7        6.78        7.48      1.29 o
   1   9   7       22.28       22.23      3.47 o
   2   9   7       34.08       36.41      1.79 o
   3   9   7       49.57       48.87      2.07 o
   4   9   7       35.69       27.41      1.69 o
   5   9   7        0.00       -0.86      1.20 o
   6   9   7       15.11       19.55      2.08 o
   7   9   7        7.34        5.58      2.09 o
   8   9   7        2.23        3.71      3.57 o
 -11  10   7        8.25       13.86      5.70 o
 -10  10   7        5.56        6.87      5.01 o
  -9  10   7        0.25       -0.19      2.09 o
  -8  10   7        7.04        6.97      2.29 o
  -7  10   7       51.73       51.70      3.30 o
  -6  10   7       27.11       30.28      2.73 o
  -5  10   7        1.41       -1.64      1.64 o
  -4  10   7       23.02       36.21      4.16 o
  -3  10   7        3.25        2.60      2.77 o
  -2  10   7        0.00       -0.20      2.68 o
  -1  10   7        0.42       -0.10      1.73 o
   0  10   7        0.07       -1.74      1.74 o
   1  10   7       13.60       18.86      3.10 o
   2  10   7        5.73        7.97      2.33 o
   3  10   7       49.84       49.08      3.56 o
   4  10   7       29.43       36.37      6.18 o
   5  10   7       25.69       25.02      5.25 o
   6  10   7       29.28       25.86      4.90 o
  -9  11   7        2.89        6.69      3.02 o
  -8  11   7        7.68        9.21      3.08 o
  -7  11   7        6.78        9.59      5.35 o
  -6  11   7       15.27       12.88      5.70 o
  -5  11   7      103.21      102.79      9.68 o
  -4  11   7       14.02       13.35      5.35 o
  -3  11   7        1.59        5.00      5.04 o
  -2  11   7       17.85       28.12      6.18 o
  -1  11   7        0.90       -2.51      3.93 o
   0  11   7        2.72        3.69      4.85 o
   1  11   7       11.17       12.17      5.71 o
   2  11   7       14.23       15.48      7.21 o
   3  11   7      165.45      172.74      7.44 o
   4  11   7        5.75        9.16      5.33 o
  -6  12   7       37.08       37.85      7.67 o
  -5  12   7       15.28       20.38      6.51 o
  -4  12   7       84.14       81.27      9.11 o
  -3  12   7        5.38        0.73      4.99 o
  -2  12   7        1.65        6.63      5.14 o
  -1  12   7        4.34       -4.10      4.10 o
   0  12   7        0.33       -3.58      4.36 o
   1  12   7        0.04        0.59      5.07 o
 -18   0   8       10.79        9.63      1.87 o
 -16   0   8      109.61      148.02      3.96 o
 -14   0   8       55.32       52.92      2.48 o
 -12   0   8      227.95      233.65      4.47 o
 -10   0   8      200.04      189.52      3.54 o
  -8   0   8      771.81      720.93     14.77 o
  -6   0   8     1164.08     1062.88     19.67 o
  -4   0   8     5553.83     5999.49     98.57 o
  -2   0   8      349.02      321.10      7.29 o
   0   0   8      126.44      105.86      3.90 o
   2   0   8       78.20       64.49      3.19 o
   4   0   8      185.62      148.06      3.16 o
   6   0   8      251.97      233.65      4.73 o
   8   0   8        0.06       -0.29      1.84 o
  10   0   8        1.20        2.45      1.65 o
  12   0   8       17.00       23.88      2.82 o
 -18   1   8       17.13       21.87      2.36 o
 -17   1   8        0.77        0.08      1.81 o
 -16   1   8        2.49        2.96      1.57 o
 -15   1   8       12.96       12.59      1.71 o
 -14   1   8        8.11       11.81      1.61 o
 -13   1   8       57.83       56.83      3.18 o
 -12   1   8       93.88      105.27      2.83 o
 -11   1   8        6.82        4.61      1.17 o
 -10   1   8       92.54       99.87      3.02 o
  -9   1   8     1079.12     1031.14     10.31 o
  -8   1   8      866.16      866.97      8.23 o
  -7   1   8      223.57      208.65      3.15 o
  -6   1   8       56.10       52.29      1.30 o
  -5   1   8      416.19      463.54      4.93 o
  -4   1   8       35.55       37.06      1.29 o
  -3   1   8      365.00      344.72      4.13 o
  -2   1   8      854.44      852.34      8.86 o
  -1   1   8     1156.19     1326.17     13.30 o
   0   1   8       21.91       21.05      0.98 o
   1   1   8      178.91      149.82      2.55 o
   2   1   8      147.91      137.79      2.36 o
   3   1   8      146.01      130.93      2.44 o
   4   1   8      290.95      286.55      4.62 o
   5   1   8      434.24      417.72      5.77 o
   6   1   8       98.37       79.82      2.55 o
   7   1   8       48.29       42.24      1.99 o
   8   1   8       53.94       38.36      1.64 o
   9   1   8       13.26       14.13      1.32 o
  10   1   8        7.15        5.25      1.23 o
  11   1   8        0.00       -0.42      1.20 o
  12   1   8       45.35       46.02      2.68 o
 -18   2   8       13.88       18.72      2.46 o
 -17   2   8       25.04       28.84      2.52 o
 -16   2   8        0.47       -0.83      1.65 o
 -15   2   8       27.00       25.56      2.26 o
 -14   2   8        0.97       -0.04      1.42 o
 -13   2   8       10.97        9.49      1.55 o
 -12   2   8       17.04        9.40      1.45 o
 -11   2   8      131.29      117.47      2.89 o
 -10   2   8      108.66      112.33      2.52 o
  -9   2   8       60.60       56.25      1.70 o
  -8   2   8      414.99      424.79      5.05 o
  -7   2   8      327.69      351.34      4.28 o
  -6   2   8        0.29        1.89      0.68 o
  -5   2   8     1173.88     1160.50     11.94 o
  -4   2   8      507.63      525.56      6.63 o
  -3   2   8        8.06        2.65      0.60 o
  -2   2   8     1645.65     1664.30     16.46 o
  -1   2   8      639.91      555.75      6.39 o
   0   2   8        0.02        1.36      0.62 o
   1   2   8       83.74       85.50      1.85 o
   2   2   8       55.71       44.34      1.48 o
   3   2   8        0.04        0.04      0.76 o
   4   2   8      272.38      274.27      3.72 o
   5   2   8        2.76        2.85      1.11 o
   6   2   8      126.76      141.30      3.30 o
   7   2   8        0.02        1.92      1.33 o
   8   2   8        0.19       -1.25      1.25 o
   9   2   8        0.50        2.07      1.49 o
  10   2   8       23.17       14.72      1.91 o
  11   2   8        0.14        0.44      2.18 o
  12   2   8        5.07        7.07      2.62 o
 -17   3   8        5.94        9.90      2.51 o
 -16   3   8       13.20       10.62      2.43 o
 -15   3   8        0.01       -1.96      1.96 o
 -14   3   8       69.24       60.54      2.81 o
 -13   3   8       10.29       19.76      1.97 o
 -12   3   8        0.02       -0.81      1.24 o
 -11   3   8        0.71       -1.10      1.16 o
 -10   3   8      508.28      505.27      5.81 o
  -9   3   8      242.76      226.17      3.28 o
  -8   3   8      449.88      428.91      4.80 o
  -7   3   8        7.86        7.63      0.98 o
  -6   3   8       37.66       45.23      1.45 o
  -5   3   8      763.59      749.48      7.14 o
  -4   3   8      817.50      844.02      7.84 o
  -3   3   8      699.85      681.82      6.91 o
  -2   3   8      415.52      432.67      5.53 o
  -1   3   8       79.88       58.33      1.86 o
   0   3   8      177.64      202.10      4.12 o
   1   3   8      207.55      220.57      3.24 o
   2   3   8      499.30      448.79      4.95 o
   3   3   8      290.93      297.88      4.15 o
   4   3   8       93.31       89.11      2.31 o
   5   3   8       34.03       27.66      1.92 o
   6   3   8       22.68       22.68      1.68 o
   7   3   8      348.53      377.27      5.95 o
   8   3   8       24.11       17.82      2.38 o
   9   3   8        9.78        4.92      2.25 o
  10   3   8       31.10       30.70      2.94 o
  11   3   8        0.20       -2.73      2.73 o
  12   3   8        8.77        4.71      2.72 o
 -17   4   8        8.69       11.24      3.13 o
 -16   4   8        0.32        0.31      2.46 o
 -15   4   8       10.92        7.64      2.25 o
 -14   4   8        0.40        0.94      1.93 o
 -13   4   8      108.12      100.42      3.98 o
 -12   4   8      420.76      410.03      7.90 o
 -11   4   8      160.38      169.10      3.50 o
 -10   4   8        0.38       -1.03      1.03 o
  -9   4   8       44.77       37.43      1.64 o
  -8   4   8      192.78      201.67      3.32 o
  -7   4   8        0.46       -0.06      0.82 o
  -6   4   8      824.80      799.76      8.27 o
  -5   4   8        1.86        5.85      0.70 o
  -4   4   8      484.12      482.69      5.85 o
  -3   4   8      165.13      172.04      2.53 o
  -2   4   8      274.39      259.89      3.16 o
  -1   4   8       21.68       24.85      0.99 o
   0   4   8      695.97      649.67      8.17 o
   1   4   8       44.17       48.49      1.60 o
   2   4   8      355.35      350.26      4.62 o
   3   4   8      130.28      144.56      2.82 o
   4   4   8      132.92      126.77      2.78 o
   5   4   8       64.83       61.00      2.32 o
   6   4   8       26.52       22.54      1.94 o
   7   4   8       32.99       33.86      2.81 o
   8   4   8       33.09       24.48      3.95 o
   9   4   8       17.47       17.26      3.11 o
  10   4   8        0.64        3.37      2.81 o
  11   4   8        1.15       -1.15      2.72 o
 -16   5   8        3.65        6.67      2.90 o
 -15   5   8       24.86       16.42      3.16 o
 -14   5   8        7.68       12.87      2.82 o
 -13   5   8        2.09       -0.74      1.71 o
 -12   5   8       48.96       50.45      3.19 o
 -11   5   8        8.25        3.43      1.44 o
 -10   5   8      197.10      213.54      4.54 o
  -9   5   8      299.90      311.17      4.94 o
  -8   5   8      212.11      202.93      3.45 o
  -7   5   8        0.03       -0.15      0.87 o
  -6   5   8       70.70       72.61      1.79 o
  -5   5   8      197.38      183.36      2.63 o
  -4   5   8       45.37       35.93      1.27 o
  -3   5   8        7.68        9.48      1.13 o
  -2   5   8      461.61      469.21      4.93 o
  -1   5   8       14.92       13.48      0.88 o
   0   5   8     1199.20     1195.56     11.90 o
   1   5   8       35.47       34.09      1.45 o
   2   5   8        0.35       -0.85      0.90 o
   3   5   8        1.63        2.29      1.19 o
   4   5   8        0.78        0.25      1.19 o
   5   5   8       28.90       28.13      1.99 o
   6   5   8        5.50        5.94      2.79 o
   7   5   8        0.17       -1.14      1.70 o
   8   5   8       15.64       11.63      2.26 o
   9   5   8       34.43       23.53      3.34 o
  10   5   8       13.00        9.73      3.29 o
  11   5   8        9.37       11.97      4.03 o
 -16   6   8        0.26        3.62      2.39 o
 -15   6   8        0.30       -1.94      2.01 o
 -14   6   8        3.15        2.49      2.49 o
 -13   6   8      134.52      136.95      5.01 o
 -12   6   8       21.68       26.61      2.33 o
 -11   6   8       41.90       38.55      2.62 o
 -10   6   8       53.88       55.76      2.47 o
  -9   6   8       10.64        6.45      1.46 o
  -8   6   8      359.60      356.54      5.32 o
  -7   6   8      147.64      183.50      3.50 o
  -6   6   8       81.05       77.25      2.71 o
  -5   6   8      558.46      584.22      7.11 o
  -4   6   8      140.99      113.34      3.16 o
  -3   6   8      584.59      635.81      8.62 o
  -2   6   8      556.31      526.11      7.50 o
  -1   6   8     1104.34     1057.11     10.66 o
   0   6   8       19.11       18.01      1.53 o
   1   6   8      205.25      184.01      3.52 o
   2   6   8       65.17       57.13      2.37 o
   3   6   8      170.61      168.83      3.91 o
   4   6   8        7.43       11.59      1.63 o
   5   6   8       39.00       40.60      2.28 o
   6   6   8      181.75      151.52      4.65 o
   7   6   8       58.06       59.17      3.35 o
   8   6   8        1.08        2.51      2.18 o
   9   6   8       21.78       15.23      3.21 o
  10   6   8        7.91       10.20      2.63 o
 -15   7   8       33.73       38.40      4.36 o
 -14   7   8        3.25        3.23      2.23 o
 -13   7   8        2.84        0.16      1.86 o
 -12   7   8        2.47       -0.41      1.46 o
 -11   7   8       36.89       35.38      2.25 o
 -10   7   8        7.84        6.56      1.55 o
  -9   7   8       40.30       51.86      2.34 o
  -8   7   8        0.59        1.97      1.52 o
  -7   7   8      397.94      402.78      6.26 o
  -6   7   8        8.71       10.67      1.60 o
  -5   7   8       56.72       58.08      2.02 o
  -4   7   8      125.38      133.28      3.85 o
  -3   7   8      147.25      139.51      3.93 o
  -2   7   8        0.63       -1.41      1.41 o
  -1   7   8      789.80      783.75      9.96 o
   0   7   8       78.43       78.93      3.48 o
   1   7   8      280.32      254.60      4.65 o
   2   7   8        1.89        1.08      1.30 o
   3   7   8       16.53       26.69      1.93 o
   4   7   8        4.64        1.06      1.39 o
   5   7   8       45.18       49.40      2.44 o
   6   7   8        2.77        2.93      1.63 o
   7   7   8        9.33        6.06      1.79 o
   8   7   8       18.85       10.34      2.22 o
   9   7   8       16.10       13.72      2.62 o
 -14   8   8        5.20        8.22      1.98 o
 -13   8   8        3.06        5.23      1.73 o
 -12   8   8        0.17        2.74      1.56 o
 -11   8   8        4.55        1.94      1.55 o
 -10   8   8        2.14       -0.69      1.39 o
  -9   8   8       43.53       41.49      2.43 o
  -8   8   8       24.51       23.16      1.79 o
  -7   8   8        0.38        1.68      1.25 o
  -6   8   8       58.74       73.51      3.21 o
  -5   8   8        7.59        5.59      1.13 o
  -4   8   8        2.19       -1.37      1.37 o
  -3   8   8      160.00      144.12      4.18 o
  -2   8   8        1.83        0.76      1.46 o
  -1   8   8      104.20       98.79      2.65 o
   0   8   8       89.30       89.75      3.30 o
   1   8   8        0.04       -1.21      1.21 o
   2   8   8       62.98       72.24      2.67 o
   3   8   8        5.57        2.39      1.51 o
   4   8   8        0.21       -0.58      1.40 o
   5   8   8        0.17       -1.45      1.45 o
   6   8   8       67.32       64.97      2.81 o
   7   8   8        0.37       -1.60      1.60 o
   8   8   8       72.60       80.89      3.40 o
 -13   9   8        0.18       -0.18      1.59 o
 -12   9   8        2.39        1.26      1.56 o
 -11   9   8       12.26       13.32      1.81 o
 -10   9   8        8.83       10.68      2.29 o
  -9   9   8        4.90        5.47      1.48 o
  -8   9   8        0.08        0.03      2.06 o
  -7   9   8       15.91       16.56      2.02 o
  -6   9   8       13.26        7.07      1.94 o
  -5   9   8       41.41       43.53      2.40 o
  -4   9   8      281.63      301.81      5.83 o
  -3   9   8       17.61       10.25      1.69 o
  -2   9   8        3.39        2.24      1.46 o
  -1   9   8       21.77       23.66      1.92 o
   0   9   8       10.56        9.60      1.36 o
   1   9   8       22.05       25.41      1.72 o
   2   9   8       61.56       69.51      2.66 o
   3   9   8        5.41        7.77      1.54 o
   4   9   8      130.09      131.98      3.50 o
   5   9   8        0.00       -1.39      1.88 o
   6   9   8        0.48        2.45      1.87 o
   7   9   8       12.10       11.03      1.84 o
 -11  10   8       10.04        1.24      3.19 o
 -10  10   8        0.06       -0.65      2.20 o
  -9  10   8        0.10       -2.60      2.60 o
  -8  10   8       68.94       80.99      4.41 o
  -7  10   8        4.71        2.29      2.83 o
  -6  10   8       10.77       15.68      1.73 o
  -5  10   8        5.41        2.23      2.01 o
  -4  10   8        1.35        0.07      1.32 o
  -3  10   8        1.51        1.56      2.95 o
  -2  10   8       46.04       47.20      4.69 o
  -1  10   8        4.13        1.68      3.01 o
   0  10   8       93.38      107.16      6.72 o
   1  10   8        7.48       15.28      3.70 o
   2  10   8       11.47       21.98      2.73 o
   3  10   8       14.95       11.63      2.69 o
   4  10   8        0.39       -2.17      2.35 o
   5  10   8        5.03       -0.32      5.28 o
  -9  11   8       44.29       45.07      8.66 o
  -8  11   8        2.34        1.26      5.04 o
  -7  11   8        8.53       10.46      5.64 o
  -6  11   8        2.67       -4.50      4.50 o
  -5  11   8        1.13        1.90      5.37 o
  -4  11   8       17.48       15.08      6.01 o
  -3  11   8       16.69       14.27      6.04 o
  -2  11   8       56.40       49.67      7.70 o
  -1  11   8        9.68       14.70      6.11 o
   0  11   8        7.87        5.70      5.59 o
   1  11   8        3.64        4.29      5.09 o
   2  11   8        3.12        2.39      5.09 o
   3  11   8       16.95       18.98      6.51 o
  -4  12   8       44.70       48.25      8.26 o
  -3  12   8        6.72        2.82      5.68 o
  -2  12   8        0.45        1.84      4.83 o
  -1  12   8       12.53       20.33      6.79 o
 -17   0   9        0.33       -0.54      3.14 o
 -15   0   9       23.22       28.82      3.10 o
 -13   0   9        0.77        0.06      1.24 o
 -11   0   9      391.79      378.72     12.39 o
  -9   0   9      342.44      357.39      9.16 o
  -7   0   9       79.50       82.93      3.10 o
  -5   0   9       63.26       51.06      5.40 o
  -3   0   9       65.88       99.45      3.70 o
  -1   0   9       15.82       19.89      1.91 o
   1   0   9       30.49       26.12      2.39 o
   3   0   9      242.82      214.29      6.79 o
   5   0   9      248.68      237.83      4.89 o
   7   0   9      199.01      230.00      4.59 o
   9   0   9      101.72      107.84      5.43 o
  11   0   9       37.79       52.75      2.99 o
 -18   1   9        3.43        6.98      1.91 o
 -17   1   9       11.15        5.99      1.75 o
 -16   1   9        0.01       -0.12      1.53 o
 -15   1   9       28.84       31.22      1.96 o
 -14   1   9        2.29       -0.35      1.29 o
 -13   1   9       11.54       17.16      1.55 o
 -12   1   9       17.33       11.21      1.36 o
 -11   1   9      188.73      181.02      3.50 o
 -10   1   9        7.25        7.22      1.12 o
  -9   1   9      331.55      344.95      4.43 o
  -8   1   9       44.94       50.67      1.52 o
  -7   1   9       24.93       22.95      1.05 o
  -6   1   9        1.68        0.64      0.57 o
  -5   1   9        8.91        2.61      0.61 o
  -4   1   9       21.11       20.49      1.34 o
  -3   1   9       70.08       77.98      1.57 o
  -2   1   9      108.04      105.06      2.79 o
  -1   1   9       47.66       49.30      1.38 o
   0   1   9      788.95      777.95      8.42 o
   1   1   9      106.37       93.78      2.05 o
   2   1   9       75.56       72.20      2.28 o
   3   1   9      267.27      242.25      3.82 o
   4   1   9      361.41      381.86      5.34 o
   5   1   9       14.42       17.10      1.41 o
   6   1   9      216.80      223.31      4.30 o
   7   1   9        1.95        0.21      1.21 o
   8   1   9        3.96       -0.66      1.35 o
   9   1   9        0.00       -1.36      1.36 o
  10   1   9       23.89       27.98      2.18 o
  11   1   9        6.84        6.15      1.93 o
 -18   2   9        0.03        1.17      2.23 o
 -17   2   9        0.41        0.66      1.82 o
 -16   2   9        0.41       -1.57      1.57 o
 -15   2   9       24.26       24.35      2.15 o
 -14   2   9        7.69        6.30      1.66 o
 -13   2   9      111.82      110.39      3.41 o
 -12   2   9        3.42        3.15      1.32 o
 -11   2   9      151.35      150.92      3.56 o
 -10   2   9      156.94      158.06      3.01 o
  -9   2   9      101.80      104.13      2.19 o
  -8   2   9      799.26      756.51      7.92 o
  -7   2   9       41.74       42.76      1.47 o
  -6   2   9      336.58      344.90      3.84 o
  -5   2   9       25.34       26.40      1.42 o
  -4   2   9      450.56      422.42      7.23 o
  -3   2   9       14.28       11.56      0.79 o
  -2   2   9      452.42      408.74      5.09 o
  -1   2   9      120.10      113.28      2.32 o
   0   2   9      520.93      537.85      5.89 o
   1   2   9        5.11        6.49      0.87 o
   2   2   9        0.17       -0.78      0.78 o
   3   2   9       47.64       46.28      1.93 o
   4   2   9        0.81       -0.45      1.04 o
   5   2   9        0.53       -0.33      1.10 o
   6   2   9        3.54        1.64      1.24 o
   7   2   9        0.45       -0.14      1.26 o
   8   2   9        1.70       -1.37      1.37 o
   9   2   9       12.75        8.87      1.93 o
  10   2   9        2.32        5.05      1.88 o
  11   2   9        2.27        0.69      1.90 o
 -17   3   9        2.84       -0.95      2.12 o
 -16   3   9        1.54        3.07      2.11 o
 -15   3   9        9.39        7.94      1.93 o
 -14   3   9       32.05       34.36      2.38 o
 -13   3   9       69.93       73.41      3.87 o
 -12   3   9      215.97      235.01      4.84 o
 -11   3   9       22.21       13.91      1.57 o
 -10   3   9       20.61       19.17      1.58 o
  -9   3   9      141.48      133.36      2.64 o
  -8   3   9        4.01        8.14      1.02 o
  -7   3   9       78.06       75.30      1.97 o
  -6   3   9      321.35      298.44      3.94 o
  -5   3   9      363.69      368.63      4.50 o
  -4   3   9      576.60      605.21      5.67 o
  -3   3   9      606.26      655.66      6.44 o
  -2   3   9        4.14        5.43      0.84 o
  -1   3   9     1042.37     1007.65     10.01 o
   0   3   9      253.96      208.24      3.16 o
   1   3   9        2.88        3.68      0.81 o
   2   3   9       98.20       91.03      2.04 o
   3   3   9        5.94        5.40      1.01 o
   4   3   9       43.52       30.58      1.66 o
   5   3   9      125.70      123.68      3.46 o
   6   3   9       82.58       53.67      2.57 o
   7   3   9      186.25      171.49      4.35 o
   8   3   9       18.85       19.08      2.43 o
   9   3   9       21.22       20.26      2.67 o
  10   3   9        0.70       -1.88      2.11 o
  11   3   9        0.00        0.90      2.41 o
 -17   4   9        3.03        5.73      2.54 o
 -16   4   9        5.11        4.18      2.20 o
 -15   4   9        7.28        0.59      1.96 o
 -14   4   9        0.12       -1.57      1.96 o
 -13   4   9        1.06        1.22      1.84 o
 -12   4   9       39.37       39.33      2.20 o
 -11   4   9      215.74      196.34      4.10 o
 -10   4   9       63.55       59.71      2.25 o
  -9   4   9       10.36        7.39      1.66 o
  -8   4   9      287.75      294.37      4.55 o
  -7   4   9      731.75      713.36      8.41 o
  -6   4   9        0.24        0.01      0.67 o
  -5   4   9        1.65        0.82      0.64 o
  -4   4   9       25.01       26.82      1.13 o
  -3   4   9      386.76      368.76      4.14 o
  -2   4   9      110.43      131.94      2.34 o
  -1   4   9      161.49      164.42      2.73 o
   0   4   9      180.95      180.20      3.28 o
   1   4   9        4.48        2.64      0.87 o
   2   4   9       48.48       53.74      1.86 o
   3   4   9      299.65      285.69      4.65 o
   4   4   9       76.06       59.81      2.23 o
   5   4   9       77.86       59.91      2.60 o
   6   4   9       13.63       11.39      2.08 o
   7   4   9        4.90        1.59      1.90 o
   8   4   9       15.45        7.25      2.28 o
   9   4   9        6.78        9.51      2.46 o
  10   4   9       26.82       38.54      4.05 o
  11   4   9        8.49       13.02      6.87 o
 -16   5   9       26.31       24.83      3.59 o
 -15   5   9       12.35       19.65      4.22 o
 -14   5   9       29.67       29.16      3.43 o
 -13   5   9       27.32       20.94      3.96 o
 -12   5   9       41.39       35.37      2.87 o
 -11   5   9        6.90        2.82      1.48 o
 -10   5   9      165.36      158.14      3.97 o
  -9   5   9      114.73      109.73      2.93 o
  -8   5   9      451.30      436.37      5.61 o
  -7   5   9        2.93        3.68      1.03 o
  -6   5   9        0.01        0.15      0.85 o
  -5   5   9       16.95       19.82      1.49 o
  -4   5   9      219.99      213.36      2.86 o
  -3   5   9        9.50       13.60      1.04 o
  -2   5   9      892.59      903.26      8.10 o
  -1   5   9        0.27        0.11      0.86 o
   0   5   9       48.17       53.00      1.75 o
   1   5   9        3.89        2.49      0.96 o
   2   5   9      312.42      283.84      4.26 o
   3   5   9       13.66        9.82      1.53 o
   4   5   9        4.34        1.03      1.85 o
   5   5   9        7.65        3.39      1.52 o
   6   5   9        0.03       -2.25      2.42 o
   7   5   9       33.49       26.21      3.29 o
   8   5   9        5.03        2.10      2.41 o
   9   5   9        0.00        0.80      2.55 o
  10   5   9        0.15        2.07      2.71 o
 -16   6   9        3.69        4.12      3.06 o
 -15   6   9        0.20        0.46      2.46 o
 -14   6   9        1.35        2.48      2.50 o
 -13   6   9       11.66        6.92      2.01 o
 -12   6   9       84.43       88.15      3.51 o
 -11   6   9       52.53       49.18      2.89 o
 -10   6   9        0.14       -1.53      1.53 o
  -9   6   9       50.43       51.65      2.74 o
  -8   6   9        6.17        5.13      1.25 o
  -7   6   9       24.42       22.62      1.48 o
  -6   6   9       19.48       19.52      1.34 o
  -5   6   9       59.93       49.06      1.68 o
  -4   6   9        6.71        4.03      1.30 o
  -3   6   9       25.51       21.09      1.75 o
  -2   6   9      138.58      133.09      3.12 o
  -1   6   9      747.80      716.00      7.88 o
   0   6   9       47.20       60.52      2.12 o
   1   6   9      280.82      291.12      4.68 o
   2   6   9      193.10      167.02      4.43 o
   3   6   9      322.94      297.12      5.49 o
   4   6   9       17.46       12.28      1.93 o
   5   6   9       11.70       10.22      2.03 o
   6   6   9        2.87        4.52      2.08 o
   7   6   9       92.72      100.99      4.24 o
   8   6   9       14.82       16.98      2.61 o
   9   6   9        0.37       -0.59      2.19 o
 -15   7   9        6.60        1.21      2.29 o
 -14   7   9       29.40       27.78      2.81 o
 -13   7   9        1.28        1.59      1.84 o
 -12   7   9        0.07       -1.38      1.65 o
 -11   7   9       52.52       48.15      2.92 o
 -10   7   9        0.03       -0.56      1.36 o
  -9   7   9        4.41        5.99      1.55 o
  -8   7   9       10.67       10.75      1.54 o
  -7   7   9        1.95        1.12      1.20 o
  -6   7   9       16.39       22.12      1.76 o
  -5   7   9       72.67       67.95      2.94 o
  -4   7   9        3.85        1.09      1.50 o
  -3   7   9      202.07      214.11      4.98 o
  -2   7   9       43.56       50.56      2.72 o
  -1   7   9       13.15        6.94      1.22 o
   0   7   9        1.29       -1.11      1.11 o
   1   7   9        0.26       -0.41      1.21 o
   2   7   9        0.01       -0.24      1.31 o
   3   7   9       13.21        6.34      1.59 o
   4   7   9        1.74       -1.58      1.58 o
   5   7   9        4.55        5.97      2.11 o
   6   7   9        0.20        1.10      1.86 o
   7   7   9        7.74        3.69      2.49 o
   8   7   9       28.77       38.48      3.31 o
 -14   8   9        0.10       -1.36      2.12 o
 -13   8   9        0.61        1.18      1.67 o
 -12   8   9       25.30       27.92      2.31 o
 -11   8   9        1.25       -1.01      1.47 o
 -10   8   9        1.64        3.35      1.52 o
  -9   8   9       41.20       50.77      2.83 o
  -8   8   9        0.01       -1.23      1.23 o
  -7   8   9        8.86        9.91      1.49 o
  -6   8   9       26.54       25.41      1.61 o
  -5   8   9       23.42       24.92      2.12 o
  -4   8   9        2.05        0.77      1.61 o
  -3   8   9      105.89      107.74      3.63 o
  -2   8   9        1.34        0.23      1.56 o
  -1   8   9       10.10       14.48      1.38 o
   0   8   9       43.31       51.79      2.22 o
   1   8   9        5.07        6.33      1.47 o
   2   8   9        7.58        5.78      1.55 o
   3   8   9       10.51        6.42      1.80 o
   4   8   9        8.38        4.53      1.61 o
   5   8   9       27.92       25.11      2.21 o
   6   8   9        1.69       -0.45      1.66 o
   7   8   9        0.03       -0.60      1.82 o
 -13   9   9        0.13        1.16      3.38 o
 -12   9   9        1.93        2.80      1.73 o
 -11   9   9       35.19       40.50      2.93 o
 -10   9   9       19.22       27.12      2.15 o
  -9   9   9        0.03        0.62      1.41 o
  -8   9   9        8.62        6.23      1.54 o
  -7   9   9       51.12       48.92      2.70 o
  -6   9   9        1.62       -0.73      1.59 o
  -5   9   9       48.57       49.86      2.71 o
  -4   9   9       13.61       12.95      2.01 o
  -3   9   9      265.60      255.72      5.57 o
  -2   9   9       74.38       68.65      3.13 o
  -1   9   9      110.13      108.39      3.69 o
   0   9   9       17.11       14.72      2.01 o
   1   9   9       32.73       37.09      2.09 o
   2   9   9       28.27       34.38      2.11 o
   3   9   9       11.60       14.29      1.81 o
   4   9   9       30.43       30.43      2.15 o
   5   9   9        2.83        0.41      1.59 o
   6   9   9        4.14        8.81      1.92 o
 -11  10   9        2.88        3.40      2.00 o
 -10  10   9        3.81        4.67      2.26 o
  -9  10   9        0.06       -0.78      1.53 o
  -8  10   9       57.32       70.78      2.95 o
  -7  10   9       52.61       53.49      3.50 o
  -6  10   9        6.09        5.32      1.61 o
  -5  10   9       12.24        9.55      1.69 o
  -4  10   9        0.35       -1.75      1.75 o
  -3  10   9      122.73      111.84      3.44 o
  -2  10   9        9.55        6.74      1.68 o
  -1  10   9      129.66      153.08      3.94 o
   0  10   9       10.29        8.59      1.71 o
   1  10   9       58.28       66.99      2.76 o
   2  10   9        6.07        7.86      1.62 o
   3  10   9       22.15       29.52      1.85 o
   4  10   9        3.68        6.67      2.53 o
  -8  11   9       85.67       92.72     10.51 o
  -7  11   9       18.27       22.23      7.36 o
  -6  11   9       19.58       25.66      7.19 o
  -5  11   9        2.74       -2.25      4.87 o
  -4  11   9       12.14       17.09      6.65 o
  -3  11   9       34.18       49.64      8.12 o
  -2  11   9       35.83       35.36      7.32 o
  -1  11   9        8.83        8.85      6.06 o
   0  11   9        0.62       -4.21      4.21 o
   1  11   9        7.19        0.12      5.58 o
   2  11   9        2.25        4.48      5.70 o
 -18   0  10       25.82       43.94      7.65 o
 -16   0  10        2.31        5.10      5.58 o
 -14   0  10        9.55        6.67      3.11 o
 -12   0  10       40.54       47.24      3.96 o
 -10   0  10       25.28       25.11      2.86 o
  -8   0  10      267.16      240.73      5.69 o
  -6   0  10      703.27      774.31     15.35 o
  -4   0  10     1718.20     1703.39     45.71 o
  -2   0  10       38.20       38.39      3.98 o
   0   0  10      692.02      578.94     12.40 o
   2   0  10      176.07      178.70      6.27 o
   4   0  10       29.40       38.75      3.56 o
   6   0  10        0.57       -2.25      2.25 o
   8   0  10       17.91       14.49      3.94 o
  10   0  10       35.84       44.35      5.13 o
 -18   1  10        5.38        7.50      1.98 o
 -17   1  10        5.86        0.75      1.83 o
 -16   1  10        2.20       -0.11      1.40 o
 -15   1  10        9.88        6.69      1.79 o
 -14   1  10        7.81        8.86      1.48 o
 -13   1  10        0.02       -0.48      1.09 o
 -12   1  10       79.90       71.97      2.21 o
 -11   1  10        2.96        1.60      1.10 o
 -10   1  10      201.13      172.95      2.71 o
  -9   1  10      143.28      135.77      3.19 o
  -8   1  10      229.78      225.04      3.27 o
  -7   1  10      622.05      625.22      7.89 o
  -6   1  10       94.08       99.60      2.50 o
  -5   1  10        4.48        5.11      1.15 o
  -4   1  10      487.00      501.99      9.63 o
  -3   1  10      773.03      766.55     10.62 o
  -2   1  10       36.33       23.08      1.50 o
  -1   1  10       47.58       41.34      1.27 o
   0   1  10       83.93       79.67      2.02 o
   1   1  10       57.51       50.00      1.58 o
   2   1  10       84.74       88.01      2.19 o
   3   1  10      888.49      886.63      9.97 o
   4   1  10      390.91      386.97      5.44 o
   5   1  10      109.54      108.73      2.77 o
   6   1  10        4.73        3.69      1.22 o
   7   1  10       82.20       99.92      2.91 o
   8   1  10      148.57      168.97      3.83 o
   9   1  10        4.91        8.87      1.86 o
  10   1  10       64.68       73.36      4.25 o
  11   1  10       20.77       23.34      2.26 o
 -17   2  10        0.05        0.22      1.76 o
 -16   2  10        5.43        2.86      1.84 o
 -15   2  10        5.27        7.57      1.73 o
 -14   2  10       40.52       35.66      2.19 o
 -13   2  10       17.80       16.36      1.76 o
 -12   2  10       26.26       19.34      1.73 o
 -11   2  10      409.47      419.62      5.89 o
 -10   2  10        5.36        2.48      1.09 o
  -9   2  10        3.50        0.90      0.99 o
  -8   2  10       42.49       35.00      1.45 o
  -7   2  10      133.68      110.36      1.99 o
  -6   2  10       26.29       19.22      1.19 o
  -5   2  10      759.04      725.99      8.13 o
  -4   2  10      930.00      940.08     10.06 o
  -3   2  10     1413.22     1457.35     14.80 o
  -2   2  10      184.32      183.74      3.04 o
  -1   2  10      190.69      169.67      2.66 o
   0   2  10      117.41      101.72      2.16 o
   1   2  10      666.19      647.91      7.62 o
   2   2  10     1221.89     1149.95     14.51 o
   3   2  10       86.19       92.79      2.63 o
   4   2  10      418.03      396.99      6.41 o
   5   2  10       14.76       20.00      1.62 o
   6   2  10        0.04        0.18      1.49 o
   7   2  10       14.83       17.75      1.91 o
   8   2  10        7.78        6.14      1.81 o
   9   2  10        0.52        1.10      1.72 o
  10   2  10       76.62       78.42      5.86 o
 -17   3  10        0.12       -1.19      1.84 o
 -16   3  10        0.12       -1.31      1.71 o
 -15   3  10        8.85        6.43      1.85 o
 -14   3  10       25.96       31.65      2.34 o
 -13   3  10        0.27        0.54      1.51 o
 -12   3  10       71.61       68.29      2.79 o
 -11   3  10       25.96       25.66      1.79 o
 -10   3  10       11.80       11.43      1.58 o
  -9   3  10      180.72      207.31      4.12 o
  -8   3  10      186.86      198.00      3.86 o
  -7   3  10        1.81        0.55      0.86 o
  -6   3  10       42.77       47.32      1.54 o
  -5   3  10       23.49       25.26      1.27 o
  -4   3  10      229.68      235.36      3.64 o
  -3   3  10        7.72       10.31      1.03 o
  -2   3  10      180.84      165.40      3.01 o
  -1   3  10      345.95      359.36      4.96 o
   0   3  10      217.92      194.55      3.44 o
   1   3  10       47.54       43.97      1.77 o
   2   3  10      208.62      221.80      4.34 o
   3   3  10       45.10       52.49      2.29 o
   4   3  10        0.51        2.94      1.35 o
   5   3  10       63.14       74.19      2.86 o
   6   3  10       10.34        8.75      1.69 o
   7   3  10       12.67       15.86      2.02 o
   8   3  10        4.16        9.23      1.91 o
   9   3  10        4.71        4.62      4.04 o
  10   3  10        4.93        2.60      2.42 o
 -17   4  10       10.06       16.35      2.79 o
 -16   4  10        0.00       -1.98      1.98 o
 -15   4  10        0.27       -1.98      1.98 o
 -14   4  10        5.97       -0.53      1.92 o
 -13   4  10      166.10      163.07      4.29 o
 -12   4  10        1.64       -0.83      1.59 o
 -11   4  10      119.65      128.13      3.38 o
 -10   4  10        0.92       -0.68      1.67 o
  -9   4  10        0.15       -1.14      1.14 o
  -8   4  10       29.94       30.73      1.66 o
  -7   4  10       10.29       10.39      1.19 o
  -6   4  10        7.11        6.29      1.14 o
  -5   4  10      327.91      297.28      3.76 o
  -4   4  10       43.44       46.83      1.46 o
  -3   4  10       31.83       32.51      1.40 o
  -2   4  10      161.10      168.63      2.92 o
  -1   4  10      103.46       99.30      2.36 o
   0   4  10     1033.57     1005.12     11.21 o
   1   4  10        0.53        1.39      1.10 o
   2   4  10        6.25        7.05      1.40 o
   3   4  10       42.04       56.01      2.42 o
   4   4  10        5.36        4.89      1.50 o
   5   4  10      126.36      115.52      3.58 o
   6   4  10       20.09       27.51      2.57 o
   7   4  10       22.18       25.59      2.65 o
   8   4  10        0.16        1.12      2.10 o
   9   4  10        0.21        0.69      2.31 o
  10   4  10        6.89        8.79      2.69 o
 -16   5  10        0.00       -1.31      2.77 o
 -15   5  10       10.67       13.11      2.48 o
 -14   5  10        7.27        3.99      2.34 o
 -13   5  10       27.54       31.77      2.50 o
 -12   5  10       38.02       28.67      2.37 o
 -11   5  10       93.17       85.70      3.59 o
 -10   5  10       65.87       61.90      2.99 o
  -9   5  10      284.75      274.27      4.65 o
  -8   5  10      108.05      123.05      3.06 o
  -7   5  10      370.38      372.50      5.40 o
  -6   5  10       69.83       65.75      2.30 o
  -5   5  10       79.68       70.75      1.97 o
  -4   5  10      237.01      215.80      3.13 o
  -3   5  10        4.17        2.57      0.87 o
  -2   5  10      427.21      415.82      5.26 o
  -1   5  10       92.30      108.19      2.70 o
   0   5  10      343.54      361.57      5.31 o
   1   5  10       14.79        8.07      1.31 o
   2   5  10        3.05        2.40      1.30 o
   3   5  10       18.36       19.31      2.08 o
   4   5  10      135.18      146.13      4.46 o
   5   5  10       41.30       57.07      3.16 o
   6   5  10       48.17       50.72      3.18 o
   7   5  10        4.52        7.87      2.70 o
   8   5  10        0.84        2.62      2.76 o
   9   5  10        3.84        3.42      2.96 o
 -16   6  10        9.75        6.61      6.69 o
 -15   6  10        4.05        3.16      2.65 o
 -14   6  10       20.56       17.06      6.96 o
 -13   6  10        0.03       -1.26      2.00 o
 -12   6  10       57.31       55.60      3.40 o
 -11   6  10       14.53       16.26      2.25 o
 -10   6  10       12.47       14.03      2.00 o
  -9   6  10        5.17        7.63      1.57 o
  -8   6  10      270.33      251.56      4.84 o
  -7   6  10       23.92       26.45      1.75 o
  -6   6  10       70.76       74.79      3.04 o
  -5   6  10       31.11       37.63      2.10 o
  -4   6  10       38.57       32.98      1.98 o
  -3   6  10        1.91        0.12      1.19 o
  -2   6  10        7.29        5.98      1.01 o
  -1   6  10      349.94      335.32      5.06 o
   0   6  10      202.35      191.03      4.06 o
   1   6  10        6.94        4.89      1.64 o
   2   6  10        0.79       -1.24      1.32 o
   3   6  10       50.70       59.04      2.97 o
   4   6  10        7.36        9.52      1.92 o
   5   6  10       17.97       23.73      2.46 o
   6   6  10        0.70       -3.80      3.80 o
   7   6  10        1.22        5.02      2.75 o
   8   6  10        9.87       15.41      3.91 o
 -15   7  10        4.34        6.12      5.37 o
 -14   7  10        3.68        2.18      2.00 o
 -13   7  10        2.08        7.24      2.06 o
 -12   7  10        7.54        2.16      1.92 o
 -11   7  10        0.46       -1.58      1.58 o
 -10   7  10       76.29       66.46      6.42 o
  -9   7  10       25.74       28.51      4.22 o
  -8   7  10       54.65       58.04      2.73 o
  -7   7  10       12.56       13.91      1.60 o
  -6   7  10      159.10      161.15      4.54 o
  -5   7  10        1.13        0.45      1.63 o
  -4   7  10        0.48       -1.51      1.51 o
  -3   7  10      547.55      524.89      8.93 o
  -2   7  10       20.34       23.26      2.18 o
  -1   7  10        0.08       -0.62      1.10 o
   0   7  10       78.42       71.02      2.60 o
   1   7  10        0.21       -0.11      1.43 o
   2   7  10       36.69       36.48      2.51 o
   3   7  10       22.88       24.08      2.33 o
   4   7  10       11.06       16.37      2.28 o
   5   7  10        1.38       -0.39      1.91 o
   6   7  10        0.31       -1.92      1.92 o
   7   7  10        2.13       -0.67      2.23 o
   8   7  10        3.27        7.11      3.55 o
 -14   8  10        2.25       -0.63      2.91 o
 -13   8  10        2.62        3.56      2.03 o
 -12   8  10       49.84       46.66      3.13 o
 -11   8  10       12.07        7.55      2.06 o
 -10   8  10       43.67       43.42      2.75 o
  -9   8  10        7.52        8.38      1.67 o
  -8   8  10       18.45       18.79      2.11 o
  -7   8  10        0.07       -1.97      1.97 o
  -6   8  10       13.51       13.68      2.00 o
  -5   8  10       33.14       31.56      2.76 o
  -4   8  10       88.21       90.01      3.52 o
  -3   8  10       14.77       12.50      2.84 o
  -2   8  10       22.19       28.84      3.28 o
  -1   8  10       45.77       37.55      2.51 o
   0   8  10        1.18       -0.30      1.35 o
   1   8  10        3.15        4.35      1.48 o
   2   8  10       13.33       11.30      1.68 o
   3   8  10        9.04        9.03      1.77 o
   4   8  10        0.15       -1.76      1.76 o
   5   8  10        1.64        1.45      2.05 o
   6   8  10       15.83       14.89      2.76 o
 -12   9  10       12.99       17.50      3.08 o
 -11   9  10        0.10       -1.58      1.58 o
 -10   9  10       14.49       15.67      1.91 o
  -9   9  10       24.96       25.72      2.50 o
  -8   9  10       16.83       15.30      2.23 o
  -7   9  10        6.41        4.46      1.83 o
  -6   9  10       11.81        8.91      1.98 o
  -5   9  10        1.49       -1.63      1.63 o
  -4   9  10        4.01        0.91      1.70 o
  -3   9  10        0.21       -0.30      1.66 o
  -2   9  10       78.96       78.63      3.36 o
  -1   9  10       21.85       25.54      2.35 o
   0   9  10        7.27       11.41      2.05 o
   1   9  10       26.42       23.89      2.39 o
   2   9  10        1.49       -1.18      1.39 o
   3   9  10        2.38        0.61      1.55 o
   4   9  10       10.16       10.20      1.88 o
   5   9  10        5.92        3.74      1.84 o
 -10  10  10        1.36        3.21      1.85 o
  -9  10  10        3.61        3.97      1.87 o
  -8  10  10       39.24       43.32      3.97 o
  -7  10  10        1.68       -0.13      1.68 o
  -6  10  10       11.38       13.14      2.62 o
  -5  10  10       10.57        9.31      1.88 o
  -4  10  10        0.92        0.80      1.63 o
  -3  10  10        0.41       -0.95      1.88 o
  -2  10  10        0.16       -1.58      1.58 o
  -1  10  10       18.53       16.89      2.04 o
   0  10  10        1.12       -1.54      1.69 o
   1  10  10        9.10       12.25      2.06 o
   2  10  10        4.88        9.33      2.22 o
   3  10  10        0.16       -0.56      1.70 o
  -7  11  10        2.98        0.93      6.22 o
  -6  11  10       17.04       17.26      7.27 o
  -5  11  10        1.28       -2.86      2.86 o
  -4  11  10       13.04       15.83      6.87 o
  -3  11  10        1.46        6.74      3.74 o
  -2  11  10        0.71       -4.61      4.61 o
  -1  11  10       18.71       20.22      6.87 o
   0  11  10       13.91       13.42      6.48 o
 -17   0  11       26.27       27.75      6.27 o
 -15   0  11       13.96       18.46      3.70 o
 -13   0  11      141.67      143.86      6.47 o
 -11   0  11       50.78       30.59      3.32 o
  -9   0  11       99.00       89.29     10.20 o
  -7   0  11     1129.51     1165.71     35.57 o
  -5   0  11      321.22      312.62      7.84 o
  -3   0  11       68.25       60.44      5.37 o
  -1   0  11     1566.26     1502.83     27.51 o
   1   0  11      812.54      775.70     21.69 o
   3   0  11      132.13      145.38      6.17 o
   5   0  11       81.37       89.36      5.37 o
   7   0  11      107.78       93.46      6.05 o
   9   0  11       16.07        1.59      5.32 o
 -17   1  11        0.61        3.85      2.83 o
 -16   1  11        4.02        2.59      2.46 o
 -15   1  11       41.46       56.87      4.52 o
 -14   1  11      127.35      131.99      5.46 o
 -13   1  11       11.48       12.48      1.39 o
 -12   1  11        0.00       -0.04      1.55 o
 -11   1  11      420.92      430.38     11.00 o
 -10   1  11      163.67      162.90      3.96 o
  -9   1  11       40.28       34.51      2.59 o
  -8   1  11      323.71      312.88      5.90 o
  -7   1  11        1.99        2.49      1.22 o
  -6   1  11      173.03      167.15      5.39 o
  -5   1  11      298.33      273.09      5.09 o
  -4   1  11       74.40       54.35      2.28 o
  -3   1  11      846.43      847.95     11.77 o
  -2   1  11      672.26      646.65      9.51 o
  -1   1  11       22.66       32.95      1.95 o
   0   1  11       29.81       24.89      1.89 o
   1   1  11     2478.82     2426.73     38.27 o
   2   1  11       62.17       59.71      2.12 o
   3   1  11      162.47      164.81      3.02 o
   4   1  11        7.57        3.71      1.05 o
   5   1  11        9.69       20.07      1.61 o
   6   1  11        4.75        3.01      1.58 o
   7   1  11      112.37      138.88      3.48 o
   8   1  11       26.97       23.62      2.03 o
   9   1  11       64.33       66.58      3.06 o
  10   1  11        0.07       -0.91      1.73 o
 -17   2  11        0.25       -1.58      1.58 o
 -16   2  11        6.69        5.47      1.69 o
 -15   2  11       41.39       35.12      2.36 o
 -14   2  11       16.30       16.40      1.87 o
 -13   2  11       19.23       14.18      1.64 o
 -12   2  11       82.07       88.33      2.82 o
 -11   2  11       56.72       46.48      2.34 o
 -10   2  11      528.63      493.74      6.53 o
  -9   2  11      186.56      163.95      3.10 o
  -8   2  11      661.95      696.99      8.83 o
  -7   2  11        0.14        0.34      0.97 o
  -6   2  11     1104.75     1063.40     12.37 o
  -5   2  11       75.19       85.31      3.00 o
  -4   2  11       38.43       29.63      2.26 o
  -3   2  11        2.78       -0.41      0.68 o
  -2   2  11      823.96      768.06      9.42 o
  -1   2  11      321.43      324.96      4.48 o
   0   2  11      499.86      500.25      6.23 o
   1   2  11       10.31        8.98      1.94 o
   2   2  11      180.66      188.32      4.05 o
   3   2  11      311.32      322.60      6.55 o
   4   2  11      122.09      130.42      3.40 o
   5   2  11        1.35        1.80      1.90 o
   6   2  11      118.57      126.35      3.61 o
   7   2  11       23.86       21.92      2.04 o
   8   2  11        9.95        6.50      1.82 o
   9   2  11        2.51        2.41      1.81 o
 -17   3  11        0.41        1.78      2.34 o
 -16   3  11       20.86       17.85      2.17 o
 -15   3  11        3.24        2.25      1.73 o
 -14   3  11        1.99        2.84      1.64 o
 -13   3  11        4.41        2.90      1.49 o
 -12   3  11        0.00       -1.30      1.30 o
 -11   3  11       27.92       32.84      1.87 o
 -10   3  11      274.63      282.32      5.08 o
  -9   3  11      451.37      451.45      6.75 o
  -8   3  11       24.83       19.55      1.61 o
  -7   3  11       44.18       38.00      1.61 o
  -6   3  11      161.09      155.65      3.29 o
  -5   3  11       51.91       40.43      1.81 o
  -4   3  11      753.09      686.18      8.77 o
  -3   3  11       68.22       53.07      2.37 o
  -2   3  11      273.09      262.96      4.51 o
  -1   3  11      223.85      211.93      4.04 o
   0   3  11      293.88      265.64      6.46 o
   1   3  11      268.67      264.45      4.80 o
   2   3  11      661.52      650.12      8.95 o
   3   3  11        5.26        9.64      1.58 o
   4   3  11      155.70      141.92      3.74 o
   5   3  11        2.80        1.52      1.49 o
   6   3  11       11.32       18.88      2.01 o
   7   3  11       20.53       26.71      2.25 o
   8   3  11       27.09       27.76      3.20 o
   9   3  11       21.80       20.60      2.41 o
 -17   4  11       18.15       22.59      2.96 o
 -16   4  11        0.01        1.12      2.13 o
 -15   4  11       13.65        9.28      2.03 o
 -14   4  11        9.85        9.23      2.04 o
 -13   4  11       12.69       11.82      1.90 o
 -12   4  11       98.35      116.20      3.39 o
 -11   4  11       53.37       49.78      2.39 o
 -10   4  11       43.57       44.88      2.20 o
  -9   4  11        4.87        6.84      1.47 o
  -8   4  11      103.07       95.27      3.04 o
  -7   4  11      877.53      862.02     10.96 o
  -6   4  11      469.23      433.25      5.84 o
  -5   4  11      283.97      284.41      4.81 o
  -4   4  11      520.89      509.94      7.14 o
  -3   4  11      697.63      677.09      8.88 o
  -2   4  11      295.10      264.97      4.97 o
  -1   4  11        4.68        3.74      1.37 o
   0   4  11       62.41       59.32      2.78 o
   1   4  11       90.56       85.32      2.89 o
   2   4  11       47.62       48.52      2.26 o
   3   4  11        0.62        0.08      1.38 o
   4   4  11        5.11        2.87      1.54 o
   5   4  11       67.71       60.66      2.76 o
   6   4  11        2.43        3.53      2.05 o
   7   4  11        0.69       -1.20      1.99 o
   8   4  11       46.89       57.18      3.85 o
   9   4  11        4.83        7.80      2.65 o
 -16   5  11        4.35        0.05      2.46 o
 -15   5  11       35.17       43.18      3.21 o
 -14   5  11        4.95        5.97      2.18 o
 -13   5  11        2.52        1.29      1.94 o
 -12   5  11       89.70       92.70      3.56 o
 -11   5  11      254.99      268.12      6.14 o
 -10   5  11       76.24       71.41      2.83 o
  -9   5  11      118.04      110.97      3.36 o
  -8   5  11      194.65      190.85      4.17 o
  -7   5  11      102.50       92.10      2.85 o
  -6   5  11        1.06       -0.41      1.11 o
  -5   5  11      498.62      471.28      6.16 o
  -4   5  11      221.90      203.82      3.67 o
  -3   5  11      443.84      426.30      5.88 o
  -2   5  11       56.66       52.17      1.99 o
  -1   5  11       16.03       17.30      1.57 o
   0   5  11      244.14      248.37      4.81 o
   1   5  11       41.16       43.00      2.42 o
   2   5  11        3.81        7.00      1.79 o
   3   5  11      234.00      244.24      9.43 o
   4   5  11       14.70        9.11      2.08 o
   5   5  11        0.48        0.82      1.85 o
   6   5  11       22.88       25.19      2.70 o
   7   5  11       20.31       26.27      2.86 o
   8   5  11        0.58        1.61      3.38 o
 -15   6  11       14.74       10.38      3.35 o
 -14   6  11        2.96        2.44      2.26 o
 -13   6  11       12.67       15.89      2.62 o
 -12   6  11        0.01       -0.08      2.21 o
 -11   6  11       66.23       78.87      3.60 o
 -10   6  11        3.26        1.35      1.82 o
  -9   6  11        0.05       -1.47      1.47 o
  -8   6  11       41.27       48.52      2.37 o
  -7   6  11      569.50      524.14      7.74 o
  -6   6  11       38.56       42.02      3.18 o
  -5   6  11      132.54      121.74      2.97 o
  -4   6  11        0.04       -0.43      1.34 o
  -3   6  11        1.52        2.62      1.29 o
  -2   6  11        0.68        2.18      1.15 o
  -1   6  11        7.01        6.08      1.38 o
   0   6  11        8.05        4.26      1.40 o
   1   6  11       65.54       73.47      2.88 o
   2   6  11        4.77        7.33      1.96 o
   3   6  11        2.75        4.27      2.07 o
   4   6  11        4.66        5.30      2.23 o
   5   6  11        6.02        2.18      3.04 o
   6   6  11        0.02       -0.91      2.34 o
   7   6  11        0.45       -2.31      2.82 o
 -14   7  11        4.66       -0.16      2.36 o
 -13   7  11       11.15        5.85      3.02 o
 -12   7  11       12.83       12.32      2.74 o
 -11   7  11        4.55        5.92      1.96 o
 -10   7  11       69.91       78.01      3.41 o
  -9   7  11        0.11        0.41      1.63 o
  -8   7  11       15.01       12.18      1.80 o
  -7   7  11        0.51       -0.63      1.30 o
  -6   7  11       10.91       12.72      2.48 o
  -5   7  11       71.00       59.04      3.60 o
  -4   7  11       11.67        9.09      2.33 o
  -3   7  11       10.36       15.14      2.52 o
  -2   7  11      237.59      229.27      6.63 o
  -1   7  11        7.00        7.65      1.54 o
   0   7  11       95.95      100.96      3.51 o
   1   7  11        1.57        0.38      1.60 o
   2   7  11       67.38       79.74      3.44 o
   3   7  11       18.70       25.63      2.68 o
   4   7  11        0.05       -1.76      1.76 o
   5   7  11       15.28       12.32      3.55 o
   6   7  11        2.96        4.76      2.86 o
   7   7  11       34.06       47.32      8.36 o
 -13   8  11        0.37       -1.91      1.91 o
 -12   8  11        0.39       -0.71      3.04 o
 -11   8  11        2.37       -1.84      1.84 o
 -10   8  11       25.78       27.61      2.46 o
  -9   8  11        7.99        8.17      2.65 o
  -8   8  11       31.56       35.63      3.35 o
  -7   8  11       48.52       58.28      4.53 o
  -6   8  11        7.62        1.96      2.19 o
  -5   8  11        1.42       -0.08      2.15 o
  -4   8  11        6.56        6.73      2.34 o
  -3   8  11        6.13        4.83      2.34 o
  -2   8  11       99.43      105.10      4.85 o
  -1   8  11       15.52       21.86      2.91 o
   0   8  11      109.97      116.55      7.12 o
   1   8  11       23.38       20.10      2.77 o
   2   8  11       14.13       12.41      2.01 o
   3   8  11       21.12       22.75      2.48 o
   4   8  11       21.32       29.17      3.43 o
   5   8  11        0.18        2.06      2.12 o
 -12   9  11       23.72       22.22      3.46 o
 -11   9  11        0.68       -2.36      2.88 o
 -10   9  11        2.25        4.74      2.72 o
  -9   9  11        0.65       -0.04      1.99 o
  -8   9  11        9.93        7.15      2.76 o
  -7   9  11        0.13       -0.10      2.20 o
  -6   9  11        0.04       -2.29      2.29 o
  -5   9  11       14.81       15.50      2.19 o
  -4   9  11       10.00        4.93      1.90 o
  -3   9  11        2.36       -0.06      2.71 o
  -2   9  11        7.89        7.59      1.99 o
  -1   9  11        2.66        5.17      1.93 o
   0   9  11        0.33       -1.76      1.76 o
   1   9  11       19.17       19.53      2.40 o
   2   9  11        0.17        0.43      1.93 o
   3   9  11        0.77       -1.85      2.81 o
   4   9  11        0.01        2.00      1.80 o
  -9  10  11        9.02        8.21      3.89 o
  -8  10  11       19.32       19.12      2.38 o
  -7  10  11        1.25        2.01      1.88 o
  -6  10  11        8.12        2.98      1.95 o
  -5  10  11        0.00       -2.34      2.34 o
  -4  10  11       16.75       11.90      2.18 o
  -3  10  11       72.25       83.60      5.29 o
  -2  10  11       44.33       51.86      3.02 o
  -1  10  11       42.57       52.44      2.98 o
   0  10  11        0.00       -1.06      2.38 o
   1  10  11        1.20        0.71      1.89 o
   2  10  11        0.36       -1.37      1.88 o
  -5  11  11        1.46       -0.63      1.77 o
  -4  11  11       33.21       34.79      2.28 o
  -3  11  11        0.13       -0.01      2.27 o
 -16   0  12        5.83       12.31      5.09 o
 -14   0  12        5.45        5.47      3.93 o
 -12   0  12      162.37      149.29      6.43 o
 -10   0  12      413.77      388.23     14.45 o
  -8   0  12      262.23      232.39      6.29 o
  -6   0  12       56.77       62.90      3.70 o
  -4   0  12      277.19      248.59      7.07 o
  -2   0  12      767.37      768.39     15.79 o
   0   0  12       11.44        6.87      2.31 o
   2   0  12        3.14       -0.41      2.20 o
   4   0  12      340.49      340.07     22.26 o
   6   0  12      117.74       93.50      8.52 o
   8   0  12        5.23        0.88      4.26 o
 -17   1  12        5.30        0.27      5.20 o
 -16   1  12        1.99        0.38      2.95 o
 -15   1  12        6.10        6.26      2.52 o
 -14   1  12        1.52        4.29      2.20 o
 -13   1  12       27.89       29.02      3.86 o
 -12   1  12       45.80       43.29      3.16 o
 -11   1  12        0.08        1.15      1.84 o
 -10   1  12      481.03      480.05      8.49 o
  -9   1  12       60.29       50.82      2.31 o
  -8   1  12      406.61      417.70      7.24 o
  -7   1  12        0.23       -0.59      1.18 o
  -6   1  12      485.11      451.66     10.45 o
  -5   1  12      103.78      106.51      3.33 o
  -4   1  12      405.27      428.48      7.08 o
  -3   1  12      359.47      369.65      6.45 o
  -2   1  12      115.12      108.60      3.31 o
  -1   1  12       11.80        9.43      1.65 o
   0   1  12        6.58        2.19      1.55 o
   1   1  12       36.95       32.07      4.71 o
   2   1  12      555.66      520.13     10.50 o
   3   1  12      107.03       95.84      7.41 o
   4   1  12        0.86        1.16      2.00 o
   5   1  12        3.64        2.20      2.16 o
   6   1  12       44.17       53.99      3.99 o
   7   1  12        0.52       -1.48      2.31 o
   8   1  12        4.12        4.31      2.94 o
   9   1  12        0.08        2.39      8.91 o
 -17   2  12        1.44        2.47      1.76 o
 -16   2  12        0.78        0.19      1.37 o
 -15   2  12       36.56       36.96      2.00 o
 -14   2  12       25.80       25.21      1.78 o
 -13   2  12      113.22      105.33      2.91 o
 -12   2  12        0.88        1.85      1.03 o
 -11   2  12        0.91       -0.76      1.02 o
 -10   2  12      119.66      128.89      2.78 o
  -9   2  12      128.88      120.41      2.82 o
  -8   2  12     1040.15     1016.01     12.01 o
  -7   2  12      596.86      585.30      7.53 o
  -6   2  12        5.76        1.62      0.95 o
  -5   2  12       43.05       31.18      1.43 o
  -4   2  12      641.86      617.41      7.95 o
  -3   2  12      166.03      154.81      3.01 o
  -2   2  12       63.25       46.18      1.83 o
  -1   2  12      546.66      525.68      7.07 o
   0   2  12      683.57      615.24      9.03 o
   1   2  12       91.98       98.81      2.72 o
   2   2  12      148.39      134.11      3.21 o
   3   2  12        2.83        0.19      1.20 o
   4   2  12       32.66       34.98      2.43 o
   5   2  12       39.32       25.41      1.98 o
   6   2  12       17.90       19.81      1.92 o
   7   2  12       28.90       20.48      1.95 o
   8   2  12       33.06       30.76      2.51 o
   9   2  12        0.16       -1.65      1.65 o
 -17   3  12       70.73       79.37      4.54 o
 -16   3  12       12.04        9.74      1.99 o
 -15   3  12       42.17       46.48      2.91 o
 -14   3  12       15.75       18.46      1.94 o
 -13   3  12       55.10       54.93      2.50 o
 -12   3  12        2.70        2.00      1.32 o
 -11   3  12       81.19       78.49      2.60 o
 -10   3  12        1.47        0.05      1.45 o
  -9   3  12      535.20      531.07      6.78 o
  -8   3  12      340.29      324.61      5.31 o
  -7   3  12      100.43      100.35      2.79 o
  -6   3  12      118.23      122.37      2.98 o
  -5   3  12      438.21      421.67      6.12 o
  -4   3  12      113.23      114.95      3.11 o
  -3   3  12       15.68       15.17      1.43 o
  -2   3  12      266.62      256.40      4.52 o
  -1   3  12        0.71        0.54      1.41 o
   0   3  12        0.54        1.06      1.28 o
   1   3  12      299.34      292.91      5.20 o
   2   3  12      151.88      134.23      3.51 o
   3   3  12        0.03       -1.33      1.33 o
   4   3  12        0.00       -0.46      1.44 o
   5   3  12        4.77        5.88      1.66 o
   6   3  12        3.51        2.32      2.17 o
   7   3  12        6.81        7.53      1.91 o
   8   3  12        0.72        1.81      1.86 o
 -16   4  12        7.86        8.02      2.00 o
 -15   4  12        2.73        0.39      1.76 o
 -14   4  12      203.17      217.63      5.06 o
 -13   4  12       77.89       84.88      3.07 o
 -12   4  12       30.44       23.93      1.93 o
 -11   4  12        6.55        4.78      1.57 o
 -10   4  12       61.51       69.95      2.76 o
  -9   4  12       35.23       33.62      2.00 o
  -8   4  12       84.82       85.57      2.91 o
  -7   4  12      187.76      188.99      3.60 o
  -6   4  12      491.95      464.45      6.82 o
  -5   4  12        0.46       -1.06      1.06 o
  -4   4  12       14.45       10.29      1.39 o
  -3   4  12      194.72      179.10      3.79 o
  -2   4  12      466.54      456.58      6.83 o
  -1   4  12      133.30      131.32      3.40 o
   0   4  12       27.68       20.93      1.71 o
   1   4  12       51.12       53.77      2.40 o
   2   4  12       65.02       78.26      2.96 o
   3   4  12      219.57      204.81      4.62 o
   4   4  12        4.62        3.33      1.65 o
   5   4  12        6.31        2.19      1.86 o
   6   4  12       29.42       22.14      2.28 o
   7   4  12       16.80       11.47      2.78 o
   8   4  12        2.56        1.65      2.72 o
 -16   5  12       16.99       15.44      2.69 o
 -15   5  12        3.89        1.54      2.21 o
 -14   5  12       12.72       15.19      2.52 o
 -13   5  12       52.02       49.53      2.88 o
 -12   5  12      124.97      141.81      4.60 o
 -11   5  12       11.64       12.12      1.80 o
 -10   5  12       79.00       68.29      2.81 o
  -9   5  12       15.73       15.34      2.39 o
  -8   5  12        3.86        1.90      1.41 o
  -7   5  12      241.06      264.86      4.44 o
  -6   5  12       18.15       15.95      1.41 o
  -5   5  12       53.83       60.44      2.25 o
  -4   5  12       46.60       42.36      2.04 o
  -3   5  12        1.94        0.69      1.17 o
  -2   5  12      143.33      152.30      4.03 o
  -1   5  12        1.80        1.06      1.34 o
   0   5  12      169.47      189.63      5.75 o
   1   5  12       77.18       61.00      2.76 o
   2   5  12        4.26        2.76      1.45 o
   3   5  12       14.23       10.88      2.15 o
   4   5  12       63.63       82.23      4.50 o
   5   5  12        4.98        3.05      2.07 o
   6   5  12       20.07       32.24      3.04 o
   7   5  12       20.39       14.58      3.09 o
 -15   6  12        8.15        6.07      2.95 o
 -14   6  12       17.60       18.83      2.50 o
 -13   6  12        7.03        5.18      2.04 o
 -12   6  12        2.25        5.15      1.95 o
 -11   6  12        1.01        2.48      1.82 o
 -10   6  12        3.62        4.14      1.81 o
  -9   6  12       98.25      102.59      3.81 o
  -8   6  12       58.54       48.16      2.72 o
  -7   6  12        0.08       -1.35      1.35 o
  -6   6  12       13.85       13.57      1.44 o
  -5   6  12       11.86       11.59      1.36 o
  -4   6  12      133.39      121.97      4.25 o
  -3   6  12       74.89       78.38      2.87 o
  -2   6  12        5.46        6.99      1.54 o
  -1   6  12       34.93       33.08      2.26 o
   0   6  12        5.34        3.79      1.85 o
   1   6  12        0.23        0.93      2.11 o
   2   6  12       13.97       15.53      2.19 o
   3   6  12       23.90       26.47      2.87 o
   4   6  12        0.19        3.11      2.38 o
   5   6  12       21.22       18.07      3.14 o
   6   6  12        6.68        6.10      2.90 o
 -14   7  12        1.27        0.79      2.34 o
 -13   7  12        5.30        9.56      2.56 o
 -12   7  12       17.72       27.72      4.18 o
 -11   7  12       52.34       58.26      6.16 o
 -10   7  12        3.55        4.74      2.10 o
  -9   7  12       20.87       14.48      3.00 o
  -8   7  12        0.01        1.00      3.75 o
  -7   7  12      191.23      204.71     13.25 o
  -6   7  12       21.38       22.12      2.93 o
  -5   7  12        2.39        3.35      2.17 o
  -4   7  12       37.54       34.34      3.20 o
  -3   7  12       18.90       16.53      2.61 o
  -2   7  12        1.61        1.69      2.17 o
  -1   7  12       10.54       13.45      2.07 o
   0   7  12       19.02       20.47      4.25 o
   1   7  12       10.74        9.47      2.25 o
   2   7  12       15.40       12.73      2.53 o
   3   7  12        5.37        9.24      2.51 o
   4   7  12        0.92       -2.17      2.17 o
   5   7  12        8.40        9.48      2.85 o
 -13   8  12        4.94        5.03      2.92 o
 -12   8  12        1.47       -0.50      2.44 o
 -11   8  12        3.15        6.36      2.39 o
 -10   8  12       21.33       26.69      3.43 o
  -9   8  12       66.63       57.49      4.12 o
  -8   8  12        4.81        3.52      2.42 o
  -7   8  12       15.86       13.15      2.76 o
  -6   8  12        1.52        1.22      2.43 o
  -5   8  12        6.43        6.38      2.49 o
  -4   8  12       23.75       34.30      3.36 o
  -3   8  12       25.64       30.88      3.25 o
  -2   8  12       16.23       16.99      2.75 o
  -1   8  12        2.02        2.27      2.34 o
   0   8  12       10.81        7.47      2.60 o
   1   8  12        3.90        1.85      2.60 o
   2   8  12       10.00        5.64      2.43 o
   3   8  12        8.91       10.92      2.32 o
   4   8  12        0.02       -2.00      2.00 o
 -11   9  12       14.06       15.23      3.37 o
 -10   9  12       33.74       40.61      3.94 o
  -9   9  12        2.21        6.66      2.83 o
  -8   9  12        0.09        2.48      2.59 o
  -7   9  12        3.92        1.00      2.51 o
  -6   9  12       66.11       80.34      5.08 o
  -5   9  12        0.94        5.48      2.53 o
  -4   9  12      104.03      105.30      5.02 o
  -3   9  12       22.58       27.80      3.29 o
  -2   9  12       11.37       20.56      2.99 o
  -1   9  12        1.28        1.75      2.42 o
   0   9  12        0.67       -0.29      2.39 o
   1   9  12        8.96        7.29      2.84 o
   2   9  12       30.70       34.69      3.72 o
  -8  10  12        4.73        1.56      2.09 o
  -7  10  12        5.89        6.97      2.37 o
  -6  10  12       20.31       12.88      2.39 o
  -5  10  12        0.91       -0.89      1.99 o
  -4  10  12        1.90        6.47      2.11 o
  -3  10  12       31.30       37.83      3.10 o
  -2  10  12       15.26       11.99      2.29 o
  -1  10  12       28.19       33.12      3.65 o
   0  10  12        0.59       -0.45      2.02 o
 -17   0  13        4.43        6.35      4.73 o
 -15   0  13        6.16        4.93      4.33 o
 -13   0  13        4.76        8.31      3.83 o
 -11   0  13       80.86       82.80      7.01 o
  -9   0  13      373.32      384.79      8.17 o
  -7   0  13       88.52       80.28      7.61 o
  -5   0  13      551.39      517.44     11.78 o
  -3   0  13       76.91       66.28      4.17 o
  -1   0  13        0.13       -1.30      1.90 o
   1   0  13       24.70       29.68      5.07 o
   3   0  13        3.85        2.10      3.69 o
   5   0  13        2.78       -3.34      3.95 o
   7   0  13       10.04        8.54      4.93 o
 -17   1  13        6.40        7.29      4.36 o
 -16   1  13        2.78        4.11      3.13 o
 -15   1  13        3.75        6.48      3.03 o
 -14   1  13        0.56        4.34      2.76 o
 -13   1  13       66.43       72.09      4.07 o
 -12   1  13        5.98        2.96      1.96 o
 -11   1  13        8.13        3.03      1.85 o
 -10   1  13       44.64       55.55      2.85 o
  -9   1  13       18.65       16.05      3.34 o
  -8   1  13       13.73       19.67      2.60 o
  -7   1  13       79.93       85.65      3.65 o
  -6   1  13       28.49       20.96      2.14 o
  -5   1  13      156.42      143.74      4.58 o
  -4   1  13        7.76        4.91      1.66 o
  -3   1  13        0.34        0.12      1.55 o
  -2   1  13       76.91       65.79      3.71 o
  -1   1  13       97.36       98.21      4.09 o
   0   1  13      263.55      253.43      7.14 o
   1   1  13      124.01      129.44      4.86 o
   2   1  13       10.56       12.14      3.89 o
   3   1  13       41.63       28.37      2.93 o
   4   1  13        3.22        2.44      2.32 o
   5   1  13       23.55       32.87      3.38 o
   6   1  13        1.08        0.35      2.98 o
   7   1  13        0.15        3.17      5.71 o
   8   1  13        8.83        6.34      3.87 o
 -17   2  13        3.06        6.67      3.51 o
 -16   2  13        1.89        6.13      2.74 o
 -15   2  13       29.01       17.62      3.24 o
 -14   2  13       11.18       14.52      2.79 o
 -13   2  13        2.77       -1.02      2.05 o
 -12   2  13        4.96        1.53      1.88 o
 -11   2  13        9.10        9.41      2.43 o
 -10   2  13       20.80       21.64      2.48 o
  -9   2  13       22.90       17.79      2.29 o
  -8   2  13       88.98       77.63      3.75 o
  -7   2  13      128.47      118.35      4.31 o
  -6   2  13        9.07        6.79      1.80 o
  -5   2  13      236.62      244.49     10.85 o
  -4   2  13        5.93        3.87      1.79 o
  -3   2  13      187.57      196.29      5.53 o
  -2   2  13       58.93       60.67      3.24 o
  -1   2  13       14.75       12.78      1.31 o
   0   2  13      118.29      101.55      2.97 o
   1   2  13       36.53       27.26      1.98 o
   2   2  13        9.07        4.47      1.12 o
   3   2  13       58.16       59.84      2.18 o
   4   2  13        4.10        5.22      1.30 o
   5   2  13       54.96       47.86      2.16 o
   6   2  13        0.18       -1.45      1.45 o
   7   2  13        1.73       -0.66      3.08 o
 -16   3  13       92.71      100.63      3.36 o
 -15   3  13       13.78       20.61      3.18 o
 -14   3  13       23.87       28.75      2.07 o
 -13   3  13       11.20       13.51      1.74 o
 -12   3  13       38.84       34.96      1.67 o
 -11   3  13        1.24        0.30      1.17 o
 -10   3  13       34.74       34.31      1.86 o
  -9   3  13       39.46       43.51      2.67 o
  -8   3  13       87.14       80.78      2.54 o
  -7   3  13       25.03       18.34      1.46 o
  -6   3  13       21.99       24.95      1.86 o
  -5   3  13        0.00       -1.00      1.00 o
  -4   3  13       80.22       71.91      2.35 o
  -3   3  13      105.85       99.64      2.74 o
  -2   3  13       46.24       31.53      2.58 o
  -1   3  13      148.35      144.38      3.38 o
   0   3  13       20.75       15.24      2.42 o
   1   3  13       37.18       26.27      2.62 o
   2   3  13        3.05        3.39      1.42 o
   3   3  13        0.35       -0.23      1.41 o
   4   3  13        3.84        3.71      1.57 o
   5   3  13       24.22       16.76      2.05 o
   6   3  13        1.62        4.35      1.75 o
   7   3  13        4.44        6.97      1.87 o
 -16   4  13        0.24       -0.02      1.84 o
 -15   4  13        0.10       -1.17      1.76 o
 -14   4  13        1.87        2.36      1.77 o
 -13   4  13       56.83       61.65      2.85 o
 -12   4  13       24.21       20.18      1.85 o
 -11   4  13        6.86       10.05      1.68 o
 -10   4  13       93.12       94.96      2.74 o
  -9   4  13      199.43      199.29      3.82 o
  -8   4  13      160.13      163.65      3.81 o
  -7   4  13      141.44      151.29      3.56 o
  -6   4  13       21.60       21.09      1.63 o
  -5   4  13        0.28        0.39      1.13 o
  -4   4  13       20.29       16.06      1.55 o
  -3   4  13       50.33       52.67      2.27 o
  -2   4  13       57.35       58.90      2.44 o
  -1   4  13        0.30       -1.24      1.27 o
   0   4  13        7.26        3.65      1.93 o
   1   4  13       17.12       20.64      1.84 o
   2   4  13        5.52        6.08      1.61 o
   3   4  13       69.58       69.53      3.14 o
   4   4  13        2.31       -0.54      1.59 o
   5   4  13        0.01        0.13      1.70 o
   6   4  13       61.63       71.29      3.28 o
   7   4  13        3.35        5.23      2.03 o
 -15   5  13        2.82       -0.33      2.05 o
 -14   5  13       29.84       40.81      2.88 o
 -13   5  13        0.04        1.45      2.20 o
 -12   5  13        8.74       10.06      1.91 o
 -11   5  13       50.04       45.40      2.48 o
 -10   5  13        1.77        0.92      1.47 o
  -9   5  13      139.03      138.00      3.34 o
  -8   5  13       28.46       34.60      1.86 o
  -7   5  13        7.82       16.20      1.63 o
  -6   5  13        2.20        4.80      1.33 o
  -5   5  13        0.49       -0.01      1.19 o
  -4   5  13        1.50        0.08      1.20 o
  -3   5  13       11.50        6.01      1.43 o
  -2   5  13      151.65      144.36      3.67 o
  -1   5  13      118.07      126.18      3.49 o
   0   5  13       11.21       11.99      1.66 o
   1   5  13       11.96       12.02      1.80 o
   2   5  13       38.90       39.00      3.85 o
   3   5  13        2.76        7.03      2.18 o
   4   5  13       42.97       53.62      3.31 o
   5   5  13        2.52        1.08      2.17 o
   6   5  13        0.57        4.55      2.40 o
 -14   6  13        0.45        1.92      2.06 o
 -13   6  13        1.22       -1.79      1.79 o
 -12   6  13        9.53        9.65      2.22 o
 -11   6  13       13.68       13.12      2.21 o
 -10   6  13        6.65        6.57      1.91 o
  -9   6  13        1.15       -0.55      1.72 o
  -8   6  13       89.67       80.45      2.98 o
  -7   6  13       85.03       83.28      3.00 o
  -6   6  13      311.54      327.47      6.59 o
  -5   6  13      101.68       97.94      3.33 o
  -4   6  13      210.67      235.24      5.13 o
  -3   6  13        1.41        1.19      1.43 o
  -2   6  13        0.06        0.06      1.44 o
  -1   6  13        1.33       -0.66      1.56 o
   0   6  13       67.86       75.62      3.37 o
   1   6  13        2.57        4.77      2.52 o
   2   6  13       47.54       45.71      3.02 o
   3   6  13       38.44       47.18      3.21 o
   4   6  13        0.06       -1.88      1.88 o
   5   6  13        4.07        2.53      2.40 o
 -13   7  13        2.95       -2.46      2.46 o
 -12   7  13        0.58       -1.02      2.36 o
 -11   7  13        8.63        6.78      2.77 o
 -10   7  13       58.60       76.69      4.13 o
  -9   7  13        3.82        5.28      3.72 o
  -8   7  13       11.33       12.11      6.38 o
  -7   7  13        0.63        3.33      3.42 o
  -6   7  13      202.81      203.19      5.48 o
  -5   7  13       24.34       27.86      3.21 o
  -4   7  13      133.15      140.84      5.56 o
  -3   7  13        4.43        5.13      4.41 o
  -2   7  13       64.85       56.02      5.17 o
  -1   7  13        0.37       -1.37      2.89 o
   0   7  13        0.27        1.63      1.92 o
   1   7  13       10.58       14.29      2.50 o
   2   7  13       26.93       43.06      3.60 o
   3   7  13        0.15       -2.22      2.22 o
   4   7  13        0.16       -2.70      3.81 o
 -12   8  13        0.79       -1.71      3.84 o
 -11   8  13        1.28        1.88      4.80 o
 -10   8  13        0.03       -2.65      3.37 o
  -9   8  13        0.95       -0.67      3.46 o
  -8   8  13       21.31       25.04     12.15 o
  -7   8  13        5.52       11.38      4.05 o
  -6   8  13        4.27       -0.30      3.14 o
  -5   8  13       12.41       17.34      4.02 o
  -4   8  13        1.52        2.88      3.34 o
  -3   8  13       12.65       13.59      3.90 o
  -2   8  13       11.42       11.38      3.94 o
  -1   8  13       39.51       45.04      5.17 o
   0   8  13       18.34       19.30      5.19 o
   1   8  13        2.71        2.55      6.22 o
   2   8  13        9.32       10.06      4.02 o
   3   8  13       29.57       35.10      4.14 o
 -10   9  13       21.58       17.72      3.48 o
  -9   9  13        3.04        4.59      4.44 o
  -8   9  13        2.76        3.44      2.70 o
  -7   9  13        0.01       -3.82      3.82 o
  -6   9  13        0.38       -1.25      2.45 o
  -5   9  13       19.41       23.97      5.10 o
  -4   9  13        0.02       -0.16      2.48 o
  -3   9  13       19.74       22.19      4.14 o
  -2   9  13        2.49       -0.35      2.45 o
  -1   9  13        0.25       -1.59      2.46 o
   0   9  13        3.45        2.62      2.70 o
   1   9  13        8.15       10.05      4.20 o
  -5  10  13       58.59       69.97      4.55 o
  -4  10  13        4.11        0.87      2.76 o
 -16   0  14       33.99       41.90      6.63 o
 -14   0  14       37.58       32.98      5.66 o
 -12   0  14        5.84        3.12      3.58 o
 -10   0  14       19.39       18.09      3.96 o
  -8   0  14      196.16      197.57      9.77 o
  -6   0  14       14.56       20.26      3.67 o
  -4   0  14        0.08       -1.44      2.37 o
  -2   0  14        8.60        5.97      3.12 o
   0   0  14      237.46      232.08     11.34 o
   2   0  14       87.32       97.72      8.22 o
   4   0  14       15.07       19.29      5.30 o
   6   0  14       11.20       21.19      5.82 o
 -16   1  14        6.21        6.04      5.89 o
 -15   1  14        3.73        3.69      2.88 o
 -14   1  14        0.34       -0.01      2.40 o
 -13   1  14        0.06        1.90      2.45 o
 -12   1  14        2.78        1.19      2.22 o
 -11   1  14        0.81       -0.15      1.77 o
 -10   1  14        0.04       -0.33      1.51 o
  -9   1  14       11.49        8.54      2.05 o
  -8   1  14        0.77        0.93      1.97 o
  -7   1  14       36.98       46.72      2.87 o
  -6   1  14       49.03       40.00      4.56 o
  -5   1  14      171.10      167.75      5.08 o
  -4   1  14       22.82       20.78      2.16 o
  -3   1  14        0.63       -1.44      1.44 o
  -2   1  14        0.55        0.18      1.69 o
  -1   1  14       92.34       98.66      5.46 o
   0   1  14        8.67       10.02      2.22 o
   1   1  14       28.32       29.34      2.95 o
   2   1  14      163.66      161.04      7.81 o
   3   1  14       45.68       42.99      4.33 o
   4   1  14       19.95       22.31      3.77 o
   5   1  14       13.04       20.38      3.94 o
   6   1  14        7.57        7.06      3.38 o
   7   1  14       17.35       22.36      9.12 o
 -16   2  14        8.01       10.76      3.68 o
 -15   2  14        0.11        1.27      2.82 o
 -14   2  14        8.75       11.82      2.59 o
 -13   2  14        0.07        0.79      2.04 o
 -12   2  14        0.78       -1.09      1.91 o
 -11   2  14        0.36       -0.10      1.70 o
 -10   2  14       37.06       35.82      2.98 o
  -9   2  14      179.21      188.47      5.74 o
  -8   2  14        1.47        0.67      1.62 o
  -7   2  14       43.80       52.27      3.07 o
  -6   2  14       14.05        8.05      2.78 o
  -5   2  14        0.72       -0.14      1.54 o
  -4   2  14        4.15        3.74      1.71 o
  -3   2  14       73.28       59.22      5.46 o
  -2   2  14      111.68      106.58      4.42 o
  -1   2  14       67.96       64.52      3.56 o
   0   2  14      176.71      180.03      5.79 o
   1   2  14       72.09       70.92      3.93 o
   2   2  14        1.09        1.75      2.19 o
   3   2  14        0.33        0.15      2.16 o
   4   2  14       40.33       46.08      4.70 o
   5   2  14        0.90       -2.22      2.22 o
   6   2  14        7.47        4.60      3.62 o
 -16   3  14        4.09        3.10      2.85 o
 -15   3  14       62.78       54.73      2.87 o
 -14   3  14        0.63        0.09      1.27 o
 -13   3  14        4.82        3.39      1.30 o
 -12   3  14       66.40       70.32      2.79 o
 -11   3  14       43.71       53.16      2.18 o
 -10   3  14        3.07        3.74      1.21 o
  -9   3  14        7.90        4.45      1.58 o
  -8   3  14        0.29       -0.53      1.06 o
  -7   3  14        2.18        0.33      1.06 o
  -6   3  14      109.74      104.94      2.87 o
  -5   3  14       48.48       43.74      1.93 o
  -4   3  14      249.64      260.62      4.44 o
  -3   3  14       28.94       33.33      1.72 o
  -2   3  14        5.55        2.78      1.17 o
  -1   3  14      191.60      170.89      3.58 o
   0   3  14       98.84       94.18      2.81 o
   1   3  14        0.48        1.67      1.33 o
   2   3  14       46.74       49.88      2.29 o
   3   3  14        1.51        0.76      1.42 o
   4   3  14       28.82       28.68      2.01 o
   5   3  14       52.51       61.45      5.36 o
   6   3  14        6.12        6.39      1.61 o
 -15   4  14        0.01       -1.66      1.66 o
 -14   4  14        5.08        7.07      2.02 o
 -13   4  14       44.99       45.64      2.06 o
 -12   4  14        5.43        3.90      1.36 o
 -11   4  14       15.25       11.83      1.70 o
 -10   4  14       51.91       58.78      2.74 o
  -9   4  14       30.20       24.69      2.07 o
  -8   4  14       62.58       66.14      2.60 o
  -7   4  14       40.14       38.19      2.04 o
  -6   4  14      119.76      127.00      3.31 o
  -5   4  14       81.72       80.63      2.71 o
  -4   4  14       29.46       21.94      1.75 o
  -3   4  14      158.62      167.64      3.83 o
  -2   4  14      155.73      141.96      3.58 o
  -1   4  14        7.24        5.60      1.50 o
   0   4  14        0.85       -0.82      1.33 o
   1   4  14        1.03        4.07      1.52 o
   2   4  14       33.71       33.40      2.98 o
   3   4  14        4.13        5.07      1.76 o
   4   4  14        4.97        3.82      1.78 o
   5   4  14        2.57        4.54      1.91 o
 -15   5  14        1.34        0.71      1.86 o
 -14   5  14        1.05        0.68      1.72 o
 -13   5  14       20.69       24.38      2.19 o
 -12   5  14        9.85       12.28      1.97 o
 -11   5  14        3.81        3.94      1.51 o
 -10   5  14       19.36       27.12      1.86 o
  -9   5  14       15.58       19.67      1.83 o
  -8   5  14      207.94      200.55      4.38 o
  -7   5  14        8.18        6.02      1.48 o
  -6   5  14       10.87       10.89      1.52 o
  -5   5  14       47.14       52.32      2.88 o
  -4   5  14       60.73       58.16      2.49 o
  -3   5  14        0.00        1.35      1.38 o
  -2   5  14        0.64       -0.30      1.35 o
  -1   5  14       27.94       29.06      2.07 o
   0   5  14        2.84        5.06      1.63 o
   1   5  14       28.09       32.36      2.32 o
   2   5  14        0.80       -1.07      1.63 o
   3   5  14       19.49       19.38      2.19 o
   4   5  14       33.33       40.62      2.99 o
   5   5  14        1.85        2.99      2.46 o
 -14   6  14        4.97        5.83      2.19 o
 -13   6  14       43.63       50.74      3.10 o
 -12   6  14       11.98       18.50      2.51 o
 -11   6  14       42.15       37.69      2.79 o
 -10   6  14        1.21        1.99      1.55 o
  -9   6  14       64.75       66.44      3.36 o
  -8   6  14        0.13       -1.34      1.34 o
  -7   6  14        6.06        7.47      1.76 o
  -6   6  14       91.57       87.12      6.07 o
  -5   6  14       77.72       74.82      3.52 o
  -4   6  14       34.65       29.53      3.43 o
  -3   6  14       62.69       67.12      3.11 o
  -2   6  14      106.84      117.00      4.06 o
  -1   6  14       79.32       83.40      4.78 o
   0   6  14        0.03       -1.65      1.65 o
   1   6  14        1.39       -1.27      1.73 o
   2   6  14        0.71        0.89      2.01 o
   3   6  14       59.48       80.37      4.04 o
   4   6  14       15.51       16.44      2.77 o
 -13   7  14        0.33       -1.05      2.61 o
 -12   7  14        0.71       -1.82      2.03 o
 -11   7  14       45.02       51.44      4.55 o
 -10   7  14        0.71        4.14      2.89 o
  -9   7  14      111.27      121.13      5.06 o
  -8   7  14        1.30       -0.45      2.09 o
  -7   7  14        7.62        7.08      3.91 o
  -6   7  14       41.01       37.04      3.54 o
  -5   7  14       22.62       24.07      3.22 o
  -4   7  14        2.35        2.67      2.54 o
  -3   7  14      118.94      134.98      5.83 o
  -2   7  14       15.99       18.95      3.09 o
  -1   7  14        0.19        0.97      3.52 o
   0   7  14        1.46       -2.66      3.26 o
   1   7  14       57.72       76.31      4.51 o
   2   7  14        9.94       12.22      2.87 o
   3   7  14       13.04       18.38      3.30 o
 -11   8  14        0.95        1.89      4.03 o
 -10   8  14        0.77       -3.55      3.55 o
  -9   8  14       14.56        8.32      4.20 o
  -8   8  14       30.73       32.46      5.10 o
  -7   8  14        9.99        5.48      4.08 o
  -6   8  14        0.12       -1.80      3.51 o
  -5   8  14       20.54       22.95      4.64 o
  -4   8  14       47.17       52.18      9.61 o
  -3   8  14        5.02       12.36      4.27 o
  -2   8  14       33.94       41.45      7.44 o
  -1   8  14        9.17       11.47      4.35 o
   0   8  14       52.15       53.18      5.99 o
   1   8  14        4.47        0.35      3.99 o
  -8   9  14        2.22       -3.88      3.88 o
  -7   9  14        7.04        8.75      4.59 o
  -6   9  14      234.95      252.72     10.72 o
  -5   9  14        2.37        1.99      6.25 o
  -4   9  14       20.05       32.69      5.19 o
  -3   9  14       10.74       12.69      4.59 o
  -2   9  14        0.21        0.15      6.18 o
 -15   0  15       16.39       11.67      4.97 o
 -13   0  15        1.91       -0.87      3.46 o
 -11   0  15      211.35      219.84     11.58 o
  -9   0  15      150.76      154.01      9.02 o
  -7   0  15       63.05       54.61      5.51 o
  -5   0  15      316.62      279.69     12.09 o
  -3   0  15      483.25      514.56     18.23 o
  -1   0  15       11.07        1.33      3.46 o
   1   0  15       57.16       34.99      5.78 o
   3   0  15       11.24       10.58      4.69 o
   5   0  15       46.65       45.43      7.34 o
 -16   1  15        0.44       -0.52      2.71 o
 -15   1  15        1.82        1.97      3.02 o
 -14   1  15       27.92       32.65      4.11 o
 -13   1  15       55.08       60.67      4.79 o
 -12   1  15        6.18        6.17      2.65 o
 -11   1  15       14.34       10.28      3.94 o
 -10   1  15        8.53        7.93      3.58 o
  -9   1  15        3.92        0.28      2.72 o
  -8   1  15       76.15       66.94      4.38 o
  -7   1  15      115.40      104.40      6.45 o
  -6   1  15        2.63        2.14      2.14 o
  -5   1  15       76.99       67.94      4.30 o
  -4   1  15        0.02       -2.58      2.68 o
  -3   1  15        0.27       -1.01      2.06 o
  -2   1  15      158.15      145.42      7.76 o
  -1   1  15       29.78       30.44      7.80 o
   0   1  15       61.70       73.76      5.01 o
   1   1  15        1.87        1.36      2.53 o
   2   1  15        0.19       -2.39      4.30 o
   3   1  15        4.79        2.12      2.85 o
   4   1  15        3.80        5.43      6.52 o
   5   1  15        3.61        6.25      7.19 o
 -16   2  15       24.34       20.13      4.08 o
 -15   2  15        6.64        9.84      3.38 o
 -14   2  15        1.10       -1.55      2.72 o
 -13   2  15        5.86        2.61      3.56 o
 -12   2  15       33.61       37.49      3.97 o
 -11   2  15        0.02       -2.55      2.55 o
 -10   2  15      207.04      217.32      6.53 o
  -9   2  15       58.45       55.84      3.49 o
  -8   2  15      140.64      140.80      5.05 o
  -7   2  15        1.46        0.78      1.84 o
  -6   2  15      100.48       89.38      4.16 o
  -5   2  15       80.58       77.20      4.14 o
  -4   2  15      253.06      239.94      6.55 o
  -3   2  15       15.02       11.80      2.29 o
  -2   2  15       76.68       81.49      5.32 o
  -1   2  15        4.07        4.82      2.13 o
   0   2  15        4.89        8.22      2.39 o
   1   2  15       78.70       80.92      4.42 o
   2   2  15       28.86       28.72      3.91 o
   3   2  15       16.77       13.42      3.51 o
   4   2  15       10.50        9.40      3.64 o
   5   2  15        0.20       -2.72      3.00 o
 -15   3  15        2.05        0.23      3.17 o
 -14   3  15      111.40      135.46      5.94 o
 -13   3  15        4.38        6.01      2.35 o
 -12   3  15       52.54       56.36      3.39 o
 -11   3  15       48.74       46.25      3.41 o
 -10   3  15       13.51        8.70      2.39 o
  -9   3  15       87.74       84.47      4.26 o
  -8   3  15      262.78      249.28     11.00 o
  -7   3  15        0.13        1.82      1.79 o
  -6   3  15      150.97      152.14      6.29 o
  -5   3  15       35.32       31.10      2.69 o
  -4   3  15       55.26       58.69      3.36 o
  -3   3  15       14.34       16.14      2.45 o
  -2   3  15       69.18       73.44      4.03 o
  -1   3  15       29.81       21.28      2.71 o
   0   3  15      254.61      262.88      7.47 o
   1   3  15       85.47       88.67      5.73 o
   2   3  15       99.64      109.74      7.52 o
   3   3  15       89.99       99.98      5.23 o
   4   3  15       30.16       49.64      4.62 o
   5   3  15        0.22        2.27      3.39 o
 -15   4  15       31.77       35.74      2.21 o
 -14   4  15        0.48        1.21      1.55 o
 -13   4  15       10.63       12.99      1.67 o
 -12   4  15       13.17       12.40      1.67 o
 -11   4  15       51.00       54.40      2.41 o
 -10   4  15        0.34       -0.49      1.40 o
  -9   4  15       60.82       67.20      2.60 o
  -8   4  15        0.76       -1.27      1.27 o
  -7   4  15       16.19       14.77      1.60 o
  -6   4  15       20.07       19.45      1.70 o
  -5   4  15      175.74      151.21      3.59 o
  -4   4  15      307.84      308.14      5.31 o
  -3   4  15        8.16        8.21      1.57 o
  -2   4  15        3.12        3.25      1.40 o
  -1   4  15       10.41       12.19      1.65 o
   0   4  15       10.52        9.86      1.66 o
   1   4  15       33.65       34.33      2.22 o
   2   4  15       89.61      104.05      3.42 o
   3   4  15       74.01       76.53      3.11 o
   4   4  15       10.69       16.01      2.23 o
 -14   5  15        2.36        1.76      1.51 o
 -13   5  15       56.20       63.61      2.46 o
 -12   5  15       14.33       13.48      1.93 o
 -11   5  15       20.90       22.96      2.04 o
 -10   5  15        5.93        4.62      1.60 o
  -9   5  15        5.46        8.71      1.66 o
  -8   5  15        0.02       -1.31      1.31 o
  -7   5  15       32.22       37.58      2.37 o
  -6   5  15       26.21       28.37      2.46 o
  -5   5  15      192.64      205.28      4.44 o
  -4   5  15       10.06        9.65      2.43 o
  -3   5  15       29.38       26.27      2.32 o
  -2   5  15       15.51       15.13      2.45 o
  -1   5  15       19.83       20.72      2.00 o
   0   5  15        0.07        0.09      1.74 o
   1   5  15       65.39       76.20      3.20 o
   2   5  15       34.22       34.43      2.57 o
   3   5  15       25.59       38.34      2.68 o
 -13   6  15       56.46       69.64      3.25 o
 -12   6  15        8.17       14.38      2.06 o
 -11   6  15        6.05        0.66      1.87 o
 -10   6  15       17.45       21.72      2.13 o
  -9   6  15       29.74       34.96      2.29 o
  -8   6  15      118.45      122.56      4.48 o
  -7   6  15        4.33        2.44      2.04 o
  -6   6  15       27.11       25.19      2.57 o
  -5   6  15        4.01        5.23      2.55 o
  -4   6  15       16.11       20.30      2.42 o
  -3   6  15        3.27        3.71      2.00 o
  -2   6  15       18.22       21.44      2.63 o
  -1   6  15        5.74        4.71      1.93 o
   0   6  15       20.50       18.77      2.46 o
   1   6  15       20.17       26.53      2.73 o
   2   6  15        1.62       -1.73      2.28 o
 -12   7  15       25.50       32.10      5.82 o
 -11   7  15        0.23       -0.85      2.26 o
 -10   7  15       40.81       42.37      3.29 o
  -9   7  15       36.98       27.19      3.54 o
  -8   7  15       26.12       26.75      3.51 o
  -7   7  15       30.85       39.44      5.68 o
  -6   7  15       63.79       76.46      4.57 o
  -5   7  15       42.65       60.86      4.24 o
  -4   7  15       49.88       54.38      4.07 o
  -3   7  15        3.48        1.68      2.63 o
  -2   7  15        3.52        4.08      2.64 o
  -1   7  15       36.76       35.67      3.69 o
   0   7  15       17.34       12.98      3.21 o
   1   7  15       16.71       15.61      3.33 o
  -9   8  15       31.81       40.55      5.70 o
  -8   8  15       87.17       90.15      7.15 o
  -7   8  15       31.91       32.98      5.37 o
  -6   8  15        4.45       -3.57      3.57 o
  -5   8  15        3.07       10.63      4.23 o
  -4   8  15        0.00       -1.70      3.56 o
  -3   8  15       81.81       97.27      7.02 o
  -2   8  15       11.00       13.88      4.63 o
  -1   8  15       23.60       25.34      5.08 o
 -14   0  16        3.15        5.83      4.29 o
 -12   0  16       42.98       34.16      5.51 o
 -10   0  16      115.89      135.24      8.81 o
  -8   0  16      160.29      155.48      9.21 o
  -6   0  16       44.36       48.58      5.49 o
  -4   0  16       84.24       87.89      7.45 o
  -2   0  16       51.69       65.67      6.56 o
   0   0  16       32.07       31.13      5.37 o
   2   0  16       50.38       51.20      6.82 o
   4   0  16       38.30       48.81      7.48 o
 -15   1  16       11.84       17.87      3.76 o
 -14   1  16       21.61       16.94      9.44 o
 -13   1  16       62.85       64.80      5.04 o
 -12   1  16       70.90       70.02      5.84 o
 -11   1  16       23.55       24.10      3.50 o
 -10   1  16       35.53       37.84      6.40 o
  -9   1  16       22.04       24.59      3.27 o
  -8   1  16       15.29       13.36      2.79 o
  -7   1  16       47.21       44.85      3.83 o
  -6   1  16      107.43      115.18     10.84 o
  -5   1  16       13.17        6.92      2.46 o
  -4   1  16       17.26       14.69      2.78 o
  -3   1  16        3.76        3.31      2.40 o
  -2   1  16        4.68        9.00      2.98 o
  -1   1  16        5.98        2.82      2.54 o
   0   1  16       12.37       12.87      3.14 o
   1   1  16       17.94       27.19      3.80 o
   2   1  16        2.92        9.15      3.25 o
   3   1  16        5.40        9.50      3.51 o
   4   1  16        0.01        3.64      3.30 o
 -15   2  16       17.63        8.62      7.22 o
 -14   2  16        0.11       -0.72      2.64 o
 -13   2  16       72.48       78.30      5.48 o
 -12   2  16       13.87       19.90      5.23 o
 -11   2  16       80.11       75.24      5.06 o
 -10   2  16       50.49       53.26      4.31 o
  -9   2  16       22.32       21.87      3.21 o
  -8   2  16        0.68       -2.15      2.15 o
  -7   2  16      271.50      268.07      8.76 o
  -6   2  16       27.77       23.19      4.99 o
  -5   2  16      247.66      249.76      8.34 o
  -4   2  16        3.46        0.46      2.75 o
  -3   2  16        0.29        1.61      2.30 o
  -2   2  16       15.43       23.48      3.37 o
  -1   2  16       13.63       11.90      2.99 o
   0   2  16        2.15        2.39      2.74 o
   1   2  16       84.96       92.24      5.89 o
   2   2  16        0.28        0.29      2.77 o
   3   2  16        0.48       -2.88      2.88 o
   4   2  16        9.33       13.79      3.84 o
 -15   3  16       27.90       22.70      3.91 o
 -14   3  16        1.48        0.78      4.29 o
 -13   3  16       56.37       60.95      4.94 o
 -12   3  16        4.57        1.47      2.66 o
 -11   3  16        2.72        3.25      2.21 o
 -10   3  16        0.03        0.67      2.08 o
  -9   3  16      204.54      209.93      6.54 o
  -8   3  16       70.41       65.37      3.82 o
  -7   3  16      213.93      206.61      6.29 o
  -6   3  16       35.03       34.63      3.02 o
  -5   3  16       49.42       54.34      3.49 o
  -4   3  16       71.73       74.65      4.02 o
  -3   3  16       45.64       51.60      3.56 o
  -2   3  16       15.72       10.96      3.06 o
  -1   3  16      112.43      139.19      5.48 o
   0   3  16        0.00       -0.12      2.22 o
   1   3  16        0.23        1.14      2.99 o
   2   3  16        0.10        5.10      3.38 o
   3   3  16       20.58       34.54      4.73 o
 -14   4  16        0.26       -2.10      2.85 o
 -13   4  16       23.73       26.10      3.02 o
 -12   4  16       16.34       19.74      1.95 o
 -11   4  16       59.46       62.77      3.34 o
 -10   4  16       50.55       45.45      2.05 o
  -9   4  16        1.83        1.49      1.22 o
  -8   4  16       16.00        8.27      1.36 o
  -7   4  16        3.03        0.32      1.45 o
  -6   4  16       78.58       83.01      3.49 o
  -5   4  16       17.75       16.20      1.59 o
  -4   4  16      106.27      122.33      3.14 o
  -3   4  16       10.63       10.83      1.76 o
  -2   4  16        3.49        0.64      1.30 o
  -1   4  16       33.94       36.62      1.99 o
   0   4  16       39.93       38.66      2.08 o
   1   4  16        0.00       -1.08      1.40 o
   2   4  16       13.00       13.74      1.66 o
   3   4  16       54.42       55.78      3.31 o
 -13   5  16        0.01       -1.45      1.45 o
 -12   5  16        2.25        1.34      1.57 o
 -11   5  16        3.88        3.22      1.94 o
 -10   5  16       27.48       28.13      2.02 o
  -9   5  16       10.21        6.31      1.58 o
  -8   5  16       84.29       78.70      2.92 o
  -7   5  16        0.18       -0.84      2.47 o
  -6   5  16       16.40       22.85      3.11 o
  -5   5  16       24.15       26.95      2.62 o
  -4   5  16       16.03       16.00      1.83 o
  -3   5  16       91.23       88.94      5.15 o
  -2   5  16      129.85      136.78      3.87 o
  -1   5  16        2.93       -0.25      1.55 o
   0   5  16        4.90        4.23      1.98 o
   1   5  16        0.04       -1.61      1.61 o
   2   5  16       16.25       12.04      2.04 o
 -12   6  16        2.30        2.06      1.78 o
 -11   6  16       11.71       11.60      1.95 o
 -10   6  16        0.02       -1.85      1.88 o
  -9   6  16       23.55       32.52      2.77 o
  -8   6  16        0.23        2.65      2.03 o
  -7   6  16       29.09       33.46      3.15 o
  -6   6  16       33.54       25.91      4.28 o
  -5   6  16       10.04        9.61      2.22 o
  -4   6  16        1.72        1.95      1.98 o
  -3   6  16       12.78        9.57      2.23 o
  -2   6  16       13.87       15.36      2.46 o
  -1   6  16        7.24       11.06      2.90 o
   0   6  16        5.20        8.28      1.99 o
 -10   7  16        3.54        3.89      2.76 o
  -9   7  16        1.80       -0.96      5.06 o
  -8   7  16        9.12       14.73      3.37 o
  -7   7  16       51.79       50.15      4.05 o
  -6   7  16        1.19       -0.23      2.65 o
  -5   7  16        0.10       -2.41      2.41 o
  -4   7  16       16.19       18.76      3.28 o
  -3   7  16        0.04       -2.50      2.50 o
  -2   7  16        3.27        2.02      2.79 o
  -1   7  16       10.20       14.91      4.64 o
 -13   0  17        6.19        8.86      4.35 o
 -11   0  17       16.92       26.09      5.12 o
  -9   0  17       94.00      109.79      8.35 o
  -7   0  17       81.16       71.56      6.96 o
  -5   0  17      432.49      424.84     16.71 o
  -3   0  17      133.59      140.99      9.45 o
  -1   0  17       64.53       73.58      7.48 o
   1   0  17       42.55       61.60      7.50 o
 -14   1  17        0.00       -2.42      2.42 o
 -13   1  17       30.01       37.16      6.85 o
 -12   1  17        8.44       14.34      4.72 o
 -11   1  17        8.96       10.78      3.15 o
 -10   1  17      121.07      137.17      6.61 o
  -9   1  17        9.99       10.23      2.84 o
  -8   1  17        0.00       -2.11      2.11 o
  -7   1  17       33.85       21.43      3.22 o
  -6   1  17       34.41       38.45      3.82 o
  -5   1  17       31.53       33.30      3.73 o
  -4   1  17       12.98       18.26      3.29 o
  -3   1  17        7.16        4.02      2.66 o
  -2   1  17        3.50        8.17      2.88 o
  -1   1  17       30.69       35.92      4.13 o
   0   1  17       38.45       38.10      4.77 o
   1   1  17       21.09       23.25      4.04 o
   2   1  17        2.72        5.52      3.26 o
 -14   2  17        5.60        7.58      3.20 o
 -13   2  17        0.04       -2.50      2.50 o
 -12   2  17       74.32       80.36      6.87 o
 -11   2  17       22.55       28.81      3.74 o
 -10   2  17       35.50       36.46      6.35 o
  -9   2  17       82.90       88.29      5.43 o
  -8   2  17       77.86       81.95      5.17 o
  -7   2  17        0.22        1.77      3.01 o
  -6   2  17      107.12      112.53      5.84 o
  -5   2  17       18.75       21.71      3.52 o
  -4   2  17       95.48       97.30      5.70 o
  -3   2  17        3.02        8.37      2.87 o
  -2   2  17       87.19       87.06      5.52 o
  -1   2  17       26.20       21.87      5.82 o
   0   2  17        1.10        1.83      2.82 o
   1   2  17       35.11       37.09      4.49 o
   2   2  17        2.16       -2.67      4.62 o
 -14   3  17        1.33        0.52      3.53 o
 -13   3  17        6.94        7.57      3.77 o
 -12   3  17        3.88        6.81      2.84 o
 -11   3  17       29.44       28.40      3.75 o
 -10   3  17       33.94       36.22      3.93 o
  -9   3  17       61.72       64.52      4.55 o
  -8   3  17       31.23       34.98      3.70 o
  -7   3  17        0.05       -1.17      5.18 o
  -6   3  17        1.65        0.86      2.27 o
  -5   3  17       29.01       27.71      3.49 o
  -4   3  17      119.53      124.68      9.83 o
  -3   3  17        0.12        4.18      2.73 o
  -2   3  17        0.52       -2.24      2.24 o
  -1   3  17        0.73        0.91      2.70 o
   0   3  17       20.05       18.89      3.66 o
   1   3  17        0.03        1.02      2.93 o
 -13   4  17       16.42       15.59      3.48 o
 -12   4  17       54.28       54.72      5.60 o
 -11   4  17       30.34       28.09      3.77 o
 -10   4  17        4.19        5.47      2.46 o
  -9   4  17       44.09       58.85      5.29 o
  -8   4  17        0.72        2.10      2.03 o
  -7   4  17       60.86       65.65      3.96 o
  -6   4  17        9.86       10.84      2.38 o
  -5   4  17       23.13       25.12      2.82 o
  -4   4  17        3.41        4.54      2.19 o
  -3   4  17        1.80        4.91      2.30 o
  -2   4  17        6.45        9.43      2.62 o
  -1   4  17        5.25        3.43      3.04 o
   0   4  17       15.46       18.39      6.23 o
   1   4  17        2.09        1.80      3.10 o
 -12   5  17        7.41        6.14      1.89 o
 -11   5  17       14.97       13.93      1.70 o
 -10   5  17        1.62        0.17      1.37 o
  -9   5  17       10.73        8.74      1.59 o
  -8   5  17       17.79       12.09      1.63 o
  -7   5  17       16.03       18.16      1.74 o
  -6   5  17        0.83       -1.30      1.30 o
  -5   5  17        0.76       -0.29      1.35 o
  -4   5  17        8.03       12.23      2.05 o
  -3   5  17       52.36       52.88      3.80 o
  -2   5  17        5.25        7.19      1.64 o
  -1   5  17        1.22        1.59      1.57 o
   0   5  17        8.41        5.10      1.68 o
 -10   6  17        0.41       -0.67      2.15 o
  -9   6  17        5.85        5.87      2.12 o
  -8   6  17        1.26       -1.88      1.88 o
  -7   6  17       12.66       12.81      2.27 o
  -6   6  17        1.92        0.60      1.94 o
  -5   6  17        4.48        5.08      2.11 o
  -4   6  17        0.27       -0.36      1.91 o
  -3   6  17        0.38        1.98      2.03 o
  -2   6  17        3.00        4.80      2.25 o
 -12   0  18       17.85       21.54      5.18 o
 -10   0  18      129.73      128.80      9.35 o
  -8   0  18       44.24       52.60      6.58 o
  -6   0  18      125.71      128.83      9.64 o
  -4   0  18      252.36      230.28     12.38 o
  -2   0  18        6.67        9.44      4.74 o
   0   0  18        6.05       -1.58      4.29 o
 -13   1  18       26.42       35.07      4.36 o
 -12   1  18       78.80       81.11      6.83 o
 -11   1  18       46.45       49.69      6.34 o
 -10   1  18        7.16        4.23      2.89 o
  -9   1  18        5.97        5.17      3.11 o
  -8   1  18      162.77      173.57      7.55 o
  -7   1  18      107.58      109.29      6.29 o
  -6   1  18      135.20      141.66      6.77 o
  -5   1  18       64.98       73.29      5.16 o
  -4   1  18        0.10       -0.17      2.52 o
  -3   1  18        0.30       -2.39      2.39 o
  -2   1  18       28.89       24.31      4.24 o
  -1   1  18       22.47       29.18      4.11 o
   0   1  18       66.76       78.06      5.82 o
 -13   2  18        2.13        2.86      2.91 o
 -12   2  18        3.06        9.24      3.12 o
 -11   2  18       28.30       34.64      4.14 o
 -10   2  18        8.61       13.93      3.17 o
  -9   2  18       57.24       66.40      4.89 o
  -8   2  18        3.82        1.34      2.51 o
  -7   2  18       19.66       13.25      3.02 o
  -6   2  18        1.00        6.57      2.65 o
  -5   2  18       27.79       21.43      3.49 o
  -4   2  18        2.77        2.11      2.67 o
  -3   2  18      109.03      106.94      6.13 o
  -2   2  18        0.01       -1.40      2.49 o
  -1   2  18       17.15       17.20      3.61 o
   0   2  18        8.16       14.05      3.66 o
 -12   3  18       22.33       12.03      3.44 o
 -11   3  18        0.25       -1.71      2.40 o
 -10   3  18        2.80        4.93      2.69 o
  -9   3  18        1.25        0.00      2.43 o
  -8   3  18        1.07       -2.16      2.16 o
  -7   3  18       21.87       16.94      3.13 o
  -6   3  18        5.77        3.95      2.59 o
  -5   3  18        3.17        3.74      4.85 o
  -4   3  18        1.99        7.17      2.83 o
  -3   3  18        0.87       -2.39      2.39 o
  -2   3  18       42.06       35.97      4.11 o
  -1   3  18       22.28       23.05      3.96 o
 -11   4  18        3.13       -0.54      2.66 o
 -10   4  18        4.06        4.11      2.77 o
  -9   4  18       22.82       20.57      3.32 o
  -8   4  18       11.79        9.77      2.74 o
  -7   4  18        1.03        0.54      2.29 o
  -6   4  18       59.62       57.25      4.52 o
  -5   4  18       12.01       17.06      3.18 o
  -4   4  18       36.93       38.92      4.12 o
  -3   4  18        8.75       16.05      3.48 o
  -2   4  18       13.90       16.60      3.62 o
  -9   5  18       64.24       77.35      5.26 o
  -8   5  18       13.22        8.47      5.99 o
  -7   5  18       16.13       18.36      4.53 o
  -6   5  18       41.00       45.15      3.69 o
  -5   5  18       68.88       76.35      6.65 o
  -4   5  18       37.25       36.48      6.18 o
  -3   5  18       60.98       87.61      5.82 o
 -11   0  19       57.94       78.21      7.72 o
  -9   0  19       42.35       44.34      6.18 o
  -7   0  19        5.38        5.63      4.28 o
  -5   0  19       88.58       99.47      8.62 o
  -3   0  19        2.98       -2.68      3.65 o
 -11   1  19        0.33       -0.12      2.54 o
 -10   1  19        0.44       -1.08      4.97 o
  -9   1  19      112.23      111.32      6.54 o
  -8   1  19       62.85       60.49      4.99 o
  -7   1  19       55.60       76.61      5.42 o
  -6   1  19        7.38        5.14      2.86 o
  -5   1  19        0.37       -2.49      2.49 o
  -4   1  19       22.59       20.50      3.79 o
  -3   1  19       91.35      101.26      6.22 o
  -2   1  19        0.00        1.73      3.02 o
 -11   2  19       11.16        2.57      5.67 o
 -10   2  19       61.18       72.43      5.26 o
  -9   2  19        2.33        1.21      2.73 o
  -8   2  19       34.76       40.82      4.21 o
  -7   2  19        2.65        0.61      2.60 o
  -6   2  19       69.16       83.16      5.54 o
  -5   2  19        9.70        8.49      5.09 o
  -4   2  19        0.63       -2.50      2.50 o
  -3   2  19        4.07       -0.92      2.84 o
 -10   3  19       44.89       49.69      4.71 o
  -9   3  19       37.34       44.65      9.12 o
  -8   3  19       41.33       45.91      5.98 o
  -7   3  19        1.82        4.13      3.55 o
  -6   3  19        1.87        1.88      3.75 o
  -5   3  19        6.94        8.20      3.02 o
  -4   3  19       22.56       29.88      4.15 o
 
